# Supplementary material for: Multi-omics analysis reveals a novel NFE2L3 variant impairing choroidal vasculature development in high myopia and myopic maculopathy
Source: Natl Sci Rev. 2024 Aug 29;12(2):nwae291. doi: 10.1093/nsr/nwae291 (PMC11879437; doi:10.1093/nsr/nwae291)
Supplement: nwae291_Supplemental_Files [file nwae291_supplemental_files.zip]

Archive with 2 entries (2 files):
- Supplementary_Materials-R2.doc
- Supplementary_table_4,_8,_9.xlsx
