# Supplementary material for: Multi-omics analysis reveals a novel NFE2L3 variant impairing choroidal vasculature development in high myopia and myopic maculopathy
Source: Natl Sci Rev. 2024 Aug 29;12(2):nwae291. doi: 10.1093/nsr/nwae291 (PMC11879437; doi:10.1093/nsr/nwae291)
Supplement: nwae291_Supplemental_Files [file nwae291_supplemental_files.zip › Supplementary_table_4,_8,_9.xlsx]

## Sheet: TableS4
Table S4. Single marker analysis of common variants associated with myopic maculopathy
Chromosome	SNP	Physical position (base-pair)	A1	NMISS	OR	Lower95	Upper95	STAT	P(logistic)
1	1:939570:T:TCCCTGGAGGACC	939570	T	697	0.763	0.5837	0.9975	-1.979	0.04787
1	1:962350:C:T	962350	T	697	0.5846	0.3632	0.941	-2.21	0.0271
1	1:965350:G:A	965350	G	681	0.69	0.5461	0.8719	-3.108	0.001881
1	1:966426:G:C	966426	C	697	0.7006	0.5267	0.932	-2.444	0.01452
1	1:973862:A:G	973862	G	697	0.7017	0.5103	0.965	-2.179	0.02932
1	1:10975993:T:C	10975993	C	697	1.349	1.029	1.768	2.165	0.03041
1	1:10982144:C:CAG	10982144	CAG	697	1.321	1.009	1.73	2.025	0.04288
1	1:11648679:T:C	11648679	C	697	0.7832	0.6262	0.9795	-2.142	0.03223
1	1:11944606:G:A	11944606	A	697	1.712	1.02	2.876	2.033	0.04205
1	1:11952352:A:G	11952352	G	697	1.406	1.015	1.949	2.048	0.04056
1	1:11956900:T:G	11956900	G	697	1.439	1.036	1.999	2.17	0.03004
1	1:12011376:C:G	12011376	G	697	1.641	1.158	2.324	2.785	0.005349
1	1:12022869:A:G	12022869	A	697	1.309	1.051	1.629	2.404	0.01623
1	1:12084162:A:G	12084162	G	697	1.337	1.023	1.747	2.127	0.03338
1	1:12084605:T:A	12084605	A	697	1.488	1.094	2.024	2.529	0.01143
1	1:12084610:C:T	12084610	T	697	1.488	1.094	2.024	2.529	0.01143
1	1:12084744:CTG:C	12084744	C	697	1.449	1.064	1.972	2.356	0.0185
1	1:12578936:C:T	12578936	T	697	0.7082	0.5572	0.9003	-2.818	0.004833
1	1:12578990:T:C	12578990	T	697	1.268	1.003	1.603	1.983	0.04739
1	1:12579140:G:A	12579140	A	697	0.7314	0.5771	0.927	-2.587	0.009694
1	1:12725126:G:T	12725126	T	697	1.377	1.039	1.825	2.227	0.02596
1	1:12760937:C:T	12760937	T	697	1.332	1.007	1.762	2.01	0.04445
1	1:12775725:C:T	12775725	T	697	1.424	1.097	1.848	2.655	0.007938
1	1:12777491:A:T	12777491	T	697	1.438	1.108	1.867	2.729	0.006349
1	1:12777697:C:G	12777697	G	697	1.432	1.103	1.859	2.696	0.007009
1	1:12794381:G:C	12794381	C	692	1.375	1.033	1.832	2.181	0.02921
1	1:12794395:T:C	12794395	T	692	1.305	1.028	1.657	2.19	0.02854
1	1:12883037:C:T	12883037	T	688	1.499	1.045	2.149	2.199	0.02786
1	1:13476149:T:C	13476149	C	697	0.7074	0.5037	0.9933	-1.999	0.04565
1	1:13584246:CGGA:C	13584246	C	697	1.621	1.16	2.266	2.827	0.004702
1	1:15063682:C:T	15063682	C	697	0.7809	0.6148	0.992	-2.026	0.04278
1	1:15065598:C:G	15065598	G	697	0.6503	0.4277	0.9888	-2.013	0.04415
1	1:15272525:C:T	15272525	T	697	0.6536	0.4757	0.8981	-2.623	0.008708
1	1:15289687:T:C	15289687	C	697	0.6822	0.5384	0.8642	-3.169	0.001531
1	1:16018188:C:T	16018188	T	697	0.6381	0.4152	0.9806	-2.049	0.04044
1	1:16198561:G:T	16198561	T	697	1.546	1.091	2.191	2.447	0.0144
1	1:16199054:C:T	16199054	T	697	1.532	1.081	2.173	2.394	0.01664
1	1:16201738:G:A	16201738	A	697	1.532	1.081	2.173	2.394	0.01664
1	1:16201974:GCC:G	16201974	GCC	697	0.5859	0.4156	0.8259	-3.052	0.002275
1	1:16201977:TACCCTAGGGACC:T	16201977	TACCCTAGGGACC	697	0.5859	0.4156	0.8259	-3.052	0.002275
1	1:16202328:GCCATGGGGACGGGGTGCCCA:G	16202328	G	697	1.481	1.047	2.093	2.222	0.02628
1	1:16202622:T:C	16202622	C	697	1.494	1.057	2.111	2.276	0.02284
1	1:16206308:G:A	16206308	A	697	1.425	1.011	2.009	2.021	0.04325
1	1:16206527:C:T	16206527	C	697	0.5863	0.4154	0.8275	-3.037	0.00239
1	1:16206610:G:C	16206610	C	695	1.512	1.066	2.144	2.32	0.02035
1	1:16206763:C:T	16206763	T	697	1.451	1.032	2.042	2.139	0.03242
1	1:16207322:T:C	16207322	C	697	1.428	1.013	2.014	2.032	0.0422
1	1:16207760:C:G	16207760	G	697	1.475	1.048	2.076	2.228	0.02586
1	1:16208151:C:G	16208151	G	697	1.475	1.048	2.076	2.228	0.02586
1	1:16208235:G:A	16208235	A	697	1.475	1.048	2.076	2.228	0.02586
1	1:16229071:A:G	16229071	G	691	0.6992	0.4961	0.9855	-2.043	0.04101
1	1:16229387:C:T	16229387	T	697	0.6154	0.4335	0.8736	-2.716	0.00661
1	1:16233046:C:G	16233046	G	697	0.689	0.5037	0.9424	-2.331	0.01973
1	1:16236473:C:A	16236473	C	697	1.477	1.057	2.065	2.285	0.02233
1	1:16251413:G:C	16251413	C	697	0.7008	0.5113	0.9604	-2.212	0.027
1	1:16294688:C:T	16294688	C	697	1.452	1.036	2.035	2.163	0.03055
1	1:16398835:G:A	16398835	A	697	0.7013	0.4955	0.9926	-2.002	0.04531
1	1:16409637:T:C	16409637	C	697	0.6535	0.4831	0.884	-2.76	0.005781
1	1:16410243:G:A	16410243	A	697	0.6564	0.4815	0.8947	-2.664	0.007733
1	1:16946043:G:A	16946043	A	697	1.84	1.161	2.916	2.594	0.009493
1	1:16975177:T:C	16975177	C	697	0.6469	0.5041	0.8302	-3.423	0.0006202
1	1:16977094:C:T	16977094	T	697	0.645	0.5005	0.8312	-3.389	0.0007015
1	1:16986248:C:T	16986248	T	697	0.7535	0.5928	0.9577	-2.313	0.02072
1	1:16986662:G:A	16986662	A	697	0.6884	0.5413	0.8755	-3.044	0.002332
1	1:16986749:CCCCAGGGCTCCT:C	16986749	CCCCAGGGCTCCT	695	0.7064	0.5697	0.8759	-3.167	0.00154
1	1:16986848:G:A	16986848	A	697	0.6899	0.5424	0.8773	-3.027	0.002469
1	1:16986959:G:A	16986959	G	697	0.7629	0.6105	0.9533	-2.381	0.01728
1	1:16987159:C:T	16987159	T	697	0.6849	0.5388	0.8707	-3.091	0.001995
1	1:16988207:C:T	16988207	C	697	0.7572	0.6065	0.9454	-2.456	0.01404
1	1:16988447:G:A	16988447	A	697	0.6899	0.5424	0.8773	-3.027	0.002469
1	1:16992516:G:A	16992516	A	697	0.7445	0.5854	0.9468	-2.405	0.01616
1	1:16992792:C:T	16992792	T	697	0.7445	0.5854	0.9468	-2.405	0.01616
1	1:16996703:A:T	16996703	A	695	0.7788	0.6261	0.9688	-2.245	0.02478
1	1:17001806:T:C	17001806	T	692	0.7569	0.6049	0.9471	-2.435	0.01491
1	1:17005181:A:G	17005181	A	697	0.721	0.5656	0.9191	-2.641	0.008262
1	1:17032891:T:C	17032891	C	697	0.7211	0.5694	0.9133	-2.712	0.006684
1	1:17068985:G:A	17068985	A	697	0.7542	0.6015	0.9457	-2.444	0.01454
1	1:17069026:G:A	17069026	A	697	0.7542	0.6015	0.9457	-2.444	0.01454
1	1:17070003:T:C	17070003	C	697	0.7562	0.6035	0.9474	-2.429	0.01513
1	1:17070208:T:C	17070208	C	697	0.7542	0.6015	0.9457	-2.444	0.01454
1	1:17071571:G:C	17071571	C	697	0.7357	0.5868	0.9225	-2.659	0.007833
1	1:17071574:T:C	17071574	C	697	0.7357	0.5868	0.9225	-2.659	0.007833
1	1:17074788:C:T	17074788	T	697	0.7565	0.6045	0.9466	-2.44	0.0147
1	1:17075640:T:C	17075640	C	697	0.7565	0.6045	0.9466	-2.44	0.0147
1	1:17075664:G:A	17075664	A	697	0.7565	0.6045	0.9466	-2.44	0.0147
1	1:17075760:C:T	17075760	T	697	0.7565	0.6045	0.9466	-2.44	0.0147
1	1:17075923:A:G	17075923	G	697	0.7565	0.6045	0.9466	-2.44	0.0147
1	1:17075925:A:G	17075925	A	697	0.7565	0.6045	0.9466	-2.44	0.0147
1	1:17079314:G:A	17079314	A	697	0.7658	0.6136	0.9557	-2.361	0.01822
1	1:17079454:C:T	17079454	T	697	0.7658	0.6136	0.9557	-2.361	0.01822
1	1:17082522:G:A	17082522	G	697	0.751	0.6019	0.9372	-2.534	0.01127
1	1:17082746:G:A	17082746	G	697	0.7569	0.6068	0.9441	-2.47	0.01351
1	1:17083869:G:A	17083869	A	697	0.7731	0.6195	0.9649	-2.276	0.02286
1	1:17270686:A:G	17270686	G	696	0.7974	0.6359	0.9998	-1.961	0.04984
1	1:18480845:T:C	18480845	T	697	0.702	0.5119	0.9628	-2.195	0.02817
1	1:18481403:C:G	18481403	C	697	0.5395	0.3698	0.7873	-3.201	0.001371
1	1:18481798:C:A	18481798	C	697	0.5395	0.3698	0.7873	-3.201	0.001371
1	1:18481971:T:A	18481971	T	697	0.5294	0.3622	0.7739	-3.283	0.001025
1	1:18482032:A:C	18482032	A	697	0.5294	0.3622	0.7739	-3.283	0.001025
1	1:18483402:A:T	18483402	A	697	0.5298	0.3633	0.7726	-3.3	0.0009662
1	1:18483850:G:T	18483850	G	697	0.5212	0.3577	0.7595	-3.392	0.0006944
1	1:18911507:TTTTATTTATTTATTTA:TTTTATTTATTTATTTATTTA	18911507	TTTTATTTATTTATTTATTTA	697	1.308	1.008	1.697	2.022	0.04318
1	1:19074911:G:A	19074911	G	697	0.7692	0.6086	0.9723	-2.195	0.02817
1	1:19177806:G:A	19177806	G	697	0.77	0.6089	0.9736	-2.183	0.029
1	1:19192165:G:A	19192165	G	697	0.7435	0.5849	0.9452	-2.42	0.01551
1	1:19193288:C:T	19193288	C	682	0.7064	0.5676	0.8791	-3.115	0.001842
1	1:19193393:G:C	19193393	G	697	0.77	0.6089	0.9736	-2.183	0.029
1	1:19227605:T:G	19227605	T	697	0.78	0.6091	0.9988	-1.969	0.04893
1	1:19645836:G:A	19645836	A	697	0.624	0.3958	0.9836	-2.031	0.04225
1	1:19665573:T:C	19665573	C	697	1.367	1.005	1.86	1.992	0.04639
1	1:19700911:G:A	19700911	G	697	0.7094	0.5578	0.9021	-2.8	0.005115
1	1:19700930:T:G	19700930	T	697	0.7588	0.5852	0.9838	-2.083	0.03727
1	1:19978469:C:G	19978469	G	697	1.558	1.189	2.04	3.219	0.001284
1	1:20069094:G:A	20069094	A	697	1.464	1.137	1.885	2.958	0.003096
1	1:20115561:T:C	20115561	T	697	1.331	1.018	1.739	2.093	0.03635
1	1:20116198:C:T	20116198	C	697	0.7298	0.5441	0.979	-2.101	0.03561
1	1:20172675:T:C	20172675	T	697	0.743	0.5876	0.9396	-2.48	0.01314
1	1:20310550:C:T	20310550	T	697	0.7512	0.6027	0.9362	-2.546	0.01089
1	1:20317451:G:C	20317451	C	697	0.7408	0.5947	0.9226	-2.679	0.00739
1	1:20330331:A:G	20330331	G	697	0.7583	0.6074	0.9468	-2.443	0.01458
1	1:20336445:A:G	20336445	G	697	0.7514	0.6021	0.9376	-2.53	0.0114
1	1:20345468:G:A	20345468	A	697	0.7778	0.623	0.971	-2.22	0.02639
1	1:20345608:C:T	20345608	T	697	0.7778	0.623	0.971	-2.22	0.02639
1	1:20670847:G:T	20670847	T	694	0.8031	0.6548	0.985	-2.105	0.03527
1	1:20698408:C:T	20698408	C	697	1.253	1.003	1.565	1.987	0.04694
1	1:20862378:C:A	20862378	A	697	0.6059	0.376	0.9765	-2.058	0.03963
1	1:20864923:T:G	20864923	T	697	0.5967	0.3682	0.9671	-2.096	0.03611
1	1:20892557:C:T	20892557	T	697	0.5967	0.3682	0.9671	-2.096	0.03611
1	1:21233760:G:C	21233760	C	697	0.6896	0.4845	0.9817	-2.063	0.03914
1	1:21255932:C:T	21255932	T	697	1.393	1.018	1.906	2.072	0.03824
1	1:21258521:C:T	21258521	T	697	1.412	1.032	1.934	2.154	0.03126
1	1:21560797:C:A	21560797	A	697	1.367	1.013	1.846	2.045	0.04089
1	1:21568242:T:C	21568242	C	697	0.7284	0.5797	0.9153	-2.72	0.006531
1	1:21568292:G:T	21568292	T	697	0.7343	0.5842	0.9229	-2.648	0.008098
1	1:21568323:T:C	21568323	C	692	0.7699	0.6149	0.964	-2.279	0.02264
1	1:21570274:C:T	21570274	T	697	1.35	1.021	1.784	2.106	0.03523
1	1:21570394:G:T	21570394	T	697	0.7253	0.5773	0.9112	-2.759	0.005798
1	1:21570425:G:A	21570425	A	697	0.7253	0.5773	0.9112	-2.759	0.005798
1	1:21573619:G:A	21573619	A	697	0.7452	0.5936	0.9355	-2.535	0.01125
1	1:21573653:C:G	21573653	G	697	0.7293	0.5803	0.9165	-2.708	0.006768
1	1:21573658:T:C	21573658	C	697	0.7293	0.5803	0.9165	-2.708	0.006768
1	1:21573678:A:G	21573678	G	697	0.7293	0.5803	0.9165	-2.708	0.006768
1	1:21573903:A:C	21573903	C	697	0.7293	0.5803	0.9165	-2.708	0.006768
1	1:21573904:G:T	21573904	T	697	0.7293	0.5803	0.9165	-2.708	0.006768
1	1:21573927:A:G	21573927	A	697	1.341	1.019	1.765	2.096	0.03605
1	1:21573951:A:G	21573951	G	697	0.7293	0.5803	0.9165	-2.708	0.006768
1	1:21576457:C:A	21576457	A	697	0.7905	0.6313	0.99	-2.048	0.04057
1	1:21576687:C:T	21576687	T	697	0.732	0.5813	0.9219	-2.651	0.008015
1	1:21601851:C:G	21601851	C	697	0.7183	0.5744	0.8982	-2.901	0.003721
1	1:21604049:C:T	21604049	T	693	1.316	1.014	1.708	2.063	0.03915
1	1:21606037:C:A	21606037	C	697	0.5883	0.3609	0.959	-2.128	0.03334
1	1:21608174:G:A	21608174	A	697	0.7306	0.583	0.9155	-2.727	0.006399
1	1:21613248:G:C	21613248	G	697	0.7421	0.5942	0.9267	-2.631	0.008509
1	1:21614062:C:T	21614062	T	697	0.7623	0.6049	0.9607	-2.3	0.02147
1	1:21617288:C:A	21617288	A	697	0.753	0.5834	0.9718	-2.179	0.02929
1	1:21617327:G:A	21617327	G	697	0.6943	0.5554	0.8679	-3.204	0.001357
1	1:22597971:T:C	22597971	C	697	1.613	1.084	2.401	2.357	0.01844
1	1:23362590:G:A	23362590	A	697	1.405	1.053	1.877	2.307	0.02105
1	1:23371627:C:G	23371627	G	697	1.387	1.039	1.851	2.219	0.02646
1	1:23429020:T:C	23429020	T	697	0.6707	0.4612	0.9755	-2.09	0.03665
1	1:23431641:A:G	23431641	A	697	0.6707	0.4612	0.9755	-2.09	0.03665
1	1:23438979:A:G	23438979	A	697	0.6758	0.4646	0.983	-2.05	0.0404
1	1:23628696:T:TTTATTATTATTATTATTATTATTA	23628696	TTTATTATTATTATTATTATTATTA	697	1.698	1.003	2.875	1.972	0.04867
1	1:23639027:G:A	23639027	A	697	1.295	1.04	1.613	2.307	0.02104
1	1:23639339:C:T	23639339	T	697	1.254	1.001	1.571	1.97	0.04881
1	1:23780020:A:AT	23780020	A	697	0.7017	0.5278	0.933	-2.437	0.01482
1	1:24342177:C:G	24342177	G	697	0.7148	0.5212	0.9802	-2.084	0.03714
1	1:24379948:A:AG	24379948	AG	692	1.26	1.011	1.569	2.061	0.03931
1	1:25782746:A:G	25782746	A	697	1.335	1.029	1.731	2.177	0.02945
1	1:25783574:A:G	25783574	A	697	1.356	1.043	1.762	2.274	0.02299
1	1:25783652:G:A	25783652	G	697	1.326	1.022	1.722	2.122	0.03384
1	1:26161449:A:G	26161449	G	697	0.7782	0.6064	0.9986	-1.971	0.0487
1	1:26161528:G:A	26161528	G	697	0.7557	0.599	0.9533	-2.364	0.0181
1	1:26180262:A:G	26180262	A	693	0.7866	0.6331	0.9774	-2.166	0.03028
1	1:26181802:G:A	26181802	G	697	0.7619	0.6049	0.9597	-2.31	0.0209
1	1:26198215:A:G	26198215	G	697	0.7728	0.6133	0.9737	-2.186	0.02881
1	1:26270944:G:A	26270944	A	697	0.7686	0.6098	0.9688	-2.228	0.02585
1	1:26282816:G:T	26282816	T	697	0.7686	0.6098	0.9688	-2.228	0.02585
1	1:26284400:A:C	26284400	C	697	0.7582	0.601	0.9563	-2.337	0.01946
1	1:26285551:A:G	26285551	G	697	0.7686	0.6098	0.9688	-2.228	0.02585
1	1:26294355:C:CA	26294355	CA	697	0.7686	0.6098	0.9688	-2.228	0.02585
1	1:26300987:T:C	26300987	C	697	0.7694	0.6125	0.9665	-2.253	0.02429
1	1:26302974:G:C	26302974	C	697	0.7654	0.6093	0.9613	-2.299	0.02151
1	1:26320235:A:G	26320235	G	697	0.7601	0.6025	0.959	-2.313	0.02072
1	1:26320239:A:G	26320239	G	697	0.7601	0.6025	0.959	-2.313	0.02072
1	1:26321837:G:A	26321837	G	697	0.7303	0.5796	0.9202	-2.665	0.007701
1	1:26322060:G:C	26322060	C	697	0.7749	0.6156	0.9755	-2.171	0.02991
1	1:26367769:T:C	26367769	T	697	0.7929	0.6326	0.9937	-2.015	0.0439
1	1:26372393:T:C	26372393	T	697	0.7882	0.6282	0.9889	-2.056	0.03979
1	1:26573196:C:A	26573196	A	697	1.356	1.08	1.704	2.619	0.008819
1	1:29304724:C:CTA	29304724	C	697	0.7171	0.5447	0.944	-2.371	0.01773
1	1:29305397:A:G	29305397	G	697	0.7708	0.616	0.9644	-2.277	0.02277
1	1:29306979:T:TCAGCC	29306979	T	689	0.7092	0.562	0.8949	-2.895	0.003791
1	1:31182093:C:T	31182093	T	691	1.266	1.007	1.591	2.024	0.04302
1	1:31680824:C:T	31680824	T	697	0.7428	0.5682	0.971	-2.176	0.02959
1	1:31699894:G:T	31699894	T	697	0.7739	0.6013	0.996	-1.991	0.04647
1	1:32673531:A:G	32673531	G	696	1.495	1.034	2.163	2.136	0.03267
1	1:32894781:C:T	32894781	T	697	1.5	1.001	2.248	1.967	0.04922
1	1:33313024:G:A	33313024	A	697	1.629	1.021	2.599	2.046	0.04078
1	1:34178236:A:G	34178236	G	697	1.6	1.087	2.354	2.385	0.0171
1	1:34855641:A:C	34855641	C	697	0.6842	0.4822	0.9707	-2.126	0.03347
1	1:34867325:G:C	34867325	G	697	0.6898	0.5064	0.9395	-2.356	0.01847
1	1:34867525:T:C	34867525	C	697	0.6293	0.446	0.8879	-2.637	0.00837
1	1:35191655:T:C	35191655	T	687	0.7744	0.623	0.9626	-2.304	0.02124
1	1:36099217:C:T	36099217	T	697	1.941	1.204	3.127	2.724	0.006448
1	1:37513296:G:A	37513296	A	697	0.7717	0.6061	0.9825	-2.103	0.03545
1	1:37554146:C:T	37554146	T	697	1.39	1.106	1.745	2.83	0.004653
1	1:37556851:C:A	37556851	C	697	0.7705	0.614	0.9669	-2.25	0.02444
1	1:37557715:C:T	37557715	T	697	0.7251	0.5702	0.9221	-2.621	0.008769
1	1:37565095:T:C	37565095	T	697	0.7548	0.6008	0.9483	-2.415	0.01572
1	1:37583772:C:T	37583772	C	697	0.7548	0.6008	0.9483	-2.415	0.01572
1	1:37612628:A:G	37612628	A	697	0.7927	0.6294	0.9984	-1.974	0.04839
1	1:37612958:A:T	37612958	T	697	0.723	0.5657	0.924	-2.592	0.009549
1	1:37616450:G:A	37616450	A	697	0.7444	0.5821	0.9521	-2.351	0.01872
1	1:37616451:C:T	37616451	T	697	0.7444	0.5821	0.9521	-2.351	0.01872
1	1:37699154:G:A	37699154	A	697	1.785	1.055	3.02	2.16	0.0308
1	1:37931669:G:A	37931669	A	697	0.7808	0.6155	0.9906	-2.038	0.04159
1	1:37931697:C:T	37931697	T	697	0.7808	0.6155	0.9906	-2.038	0.04159
1	1:37945773:G:A	37945773	A	697	0.7188	0.5566	0.9283	-2.53	0.0114
1	1:39966055:A:G	39966055	G	697	0.7765	0.616	0.9788	-2.142	0.03223
1	1:40267986:A:G	40267986	G	695	0.714	0.5491	0.9284	-2.515	0.01191
1	1:40306301:C:G	40306301	G	697	0.7214	0.5595	0.9302	-2.518	0.0118
1	1:40306322:G:C	40306322	C	697	1.342	1.022	1.762	2.119	0.03407
1	1:40310841:C:T	40310841	T	697	1.374	1.023	1.845	2.11	0.03486
1	1:40311080:C:A	40311080	A	697	0.7675	0.6079	0.969	-2.224	0.02612
1	1:40312895:C:T	40312895	T	697	1.363	1.033	1.798	2.187	0.02876
1	1:40314169:G:T	40314169	T	697	1.367	1.037	1.803	2.217	0.02664
1	1:40833238:G:A	40833238	A	697	1.593	1.058	2.398	2.23	0.02575
1	1:41581629:A:T	41581629	T	697	1.731	1.067	2.807	2.223	0.02619
1	1:42751744:T:A	42751744	A	697	0.6481	0.445	0.9439	-2.261	0.02377
1	1:43671586:C:A	43671586	C	697	1.481	1.092	2.008	2.523	0.01163
1	1:43814709:A:T	43814709	A	697	2.029	1.247	3.301	2.848	0.004401
1	1:43858064:T:C	43858064	T	697	2.029	1.247	3.301	2.848	0.004401
1	1:43898038:T:C	43898038	C	697	2.07	1.27	3.375	2.918	0.003519
1	1:43977258:A:G	43977258	G	697	2.129	1.329	3.41	3.143	0.001675
1	1:44118728:C:A	44118728	A	697	1.309	1.043	1.643	2.324	0.02014
1	1:44129375:T:A	44129375	A	697	0.7304	0.5571	0.9577	-2.273	0.02303
1	1:44129754:G:A	44129754	A	697	1.321	1.056	1.653	2.438	0.01477
1	1:44213884:A:G	44213884	A	697	1.305	1.043	1.634	2.324	0.02013
1	1:45740868:A:G	45740868	G	694	1.344	1.056	1.709	2.407	0.01609
1	1:45824639:GTA:G	45824639	G	697	1.287	1.004	1.65	1.989	0.04675
1	1:45882557:C:G	45882557	G	696	1.313	1.025	1.682	2.152	0.0314
1	1:46507022:C:T	46507022	T	697	0.662	0.5074	0.8638	-3.039	0.002377
1	1:46510790:G:A	46510790	A	697	0.6648	0.5095	0.8674	-3.008	0.002633
1	1:46547692:T:C	46547692	T	697	0.7082	0.5555	0.9029	-2.785	0.005359
1	1:46549816:CTA:C	46549816	C	697	0.6989	0.5489	0.89	-2.905	0.003676
1	1:46549819:GC:G	46549819	G	697	0.6989	0.5489	0.89	-2.905	0.003676
1	1:46668139:T:C	46668139	T	697	1.575	1.029	2.413	2.089	0.03669
1	1:47189802:G:T	47189802	T	697	0.5972	0.3715	0.96	-2.128	0.0333
1	1:47794444:C:T	47794444	T	696	1.303	1.032	1.646	2.223	0.02623
1	1:51330546:C:A	51330546	A	671	1.642	1.096	2.461	2.402	0.01629
1	1:53210729:T:G	53210729	G	697	0.7634	0.5863	0.994	-2.004	0.04503
1	1:53257518:G:T	53257518	G	697	1.316	1.003	1.727	1.982	0.04745
1	1:53258293:C:G	53258293	G	697	0.7104	0.545	0.9259	-2.529	0.01144
1	1:53270941:A:G	53270941	A	692	1.313	1.044	1.651	2.329	0.01988
1	1:53280462:G:A	53280462	G	697	1.303	1.022	1.66	2.136	0.03266
1	1:53459700:G:GCCGCCC	53459700	GCCGCCC	697	1.763	1.261	2.465	3.318	0.0009066
1	1:54010474:G:A	54010474	A	697	1.669	1.065	2.615	2.235	0.02541
1	1:54018021:C:T	54018021	C	697	1.271	1.015	1.592	2.089	0.03675
1	1:54171016:A:G	54171016	G	697	1.352	1.041	1.757	2.261	0.02373
1	1:54612373:T:C	54612373	T	692	0.7749	0.6163	0.9743	-2.183	0.02906
1	1:54781845:C:A	54781845	C	697	0.781	0.6244	0.9768	-2.166	0.03033
1	1:54785641:G:A	54785641	A	691	1.32	1.036	1.681	2.249	0.02452
1	1:54876242:T:G	54876242	G	697	0.7597	0.6042	0.9552	-2.352	0.01866
1	1:56707388:C:T	56707388	T	696	1.574	1.112	2.228	2.556	0.01058
1	1:56755885:A:G	56755885	G	697	1.47	1.031	2.096	2.127	0.0334
1	1:60001142:T:C	60001142	T	697	0.7916	0.631	0.993	-2.021	0.04332
1	1:61088129:C:G	61088129	G	697	0.7398	0.5932	0.9226	-2.675	0.007479
1	1:61352709:C:T	61352709	T	697	0.4871	0.3037	0.781	-2.986	0.002828
1	1:62586673:CTA:C	62586673	C	696	1.422	1.008	2.007	2.006	0.04484
1	1:65420715:T:C	65420715	T	697	1.508	1.063	2.139	2.304	0.0212
1	1:65420765:T:C	65420765	T	697	1.508	1.063	2.139	2.304	0.0212
1	1:65421330:A:C	65421330	A	697	1.508	1.063	2.139	2.304	0.0212
1	1:65592830:A:G	65592830	A	697	1.491	1.024	2.169	2.086	0.03698
1	1:69838981:A:G	69838981	G	694	0.6424	0.4729	0.8726	-2.832	0.004626
1	1:69980499:G:A	69980499	A	694	0.6043	0.42	0.8694	-2.714	0.006643
1	1:69994446:T:G	69994446	G	697	0.5598	0.3904	0.8025	-3.157	0.001592
1	1:69994555:C:T	69994555	T	697	0.5598	0.3904	0.8025	-3.157	0.001592
1	1:74540343:A:G	74540343	G	697	0.6734	0.4971	0.9121	-2.554	0.01065
1	1:74599757:C:T	74599757	T	697	0.5661	0.3568	0.8982	-2.416	0.0157
1	1:76143092:C:T	76143092	C	689	0.7334	0.5481	0.9814	-2.086	0.03697
1	1:77942851:C:G	77942851	G	697	1.639	1.041	2.581	2.134	0.03284
1	1:84398573:G:C	84398573	C	697	1.388	1.1	1.752	2.762	0.005745
1	1:84408152:A:G	84408152	A	697	0.779	0.6166	0.9842	-2.094	0.03627
1	1:84411048:T:G	84411048	T	697	0.7749	0.6131	0.9793	-2.135	0.03277
1	1:85680989:G:A	85680989	A	697	1.288	1.038	1.598	2.302	0.02133
1	1:85781166:A:C	85781166	A	697	0.7437	0.5631	0.982	-2.088	0.03682
1	1:86125880:T:C	86125880	C	697	1.672	1.093	2.557	2.372	0.0177
1	1:86146019:T:C	86146019	C	697	1.56	1.187	2.05	3.192	0.001415
1	1:86156377:C:T	86156377	T	697	1.553	1.049	2.3	2.201	0.02777
1	1:86352889:T:C	86352889	T	697	1.487	1.063	2.08	2.315	0.02064
1	1:86354584:C:T	86354584	C	697	1.487	1.063	2.08	2.315	0.02064
1	1:86431023:C:A	86431023	A	697	1.581	1.132	2.206	2.69	0.007143
1	1:86434649:T:C	86434649	C	697	1.542	1.108	2.147	2.565	0.0103
1	1:86434689:C:G	86434689	G	697	1.542	1.108	2.147	2.565	0.0103
1	1:86434808:C:T	86434808	T	697	1.534	1.099	2.142	2.513	0.01198
1	1:92961312:G:C	92961312	G	697	0.7305	0.5545	0.9624	-2.232	0.0256
1	1:93571772:C:T	93571772	T	697	1.569	1.09	2.257	2.427	0.01523
1	1:93592163:T:A	93592163	A	697	1.552	1.05	2.295	2.204	0.02752
1	1:94018503:AT:A	94018503	A	697	0.6507	0.4426	0.9565	-2.186	0.02881
1	1:99662062:A:G	99662062	G	697	0.7083	0.5276	0.9509	-2.295	0.02174
1	1:99738015:A:G	99738015	G	697	0.7058	0.5586	0.8919	-2.918	0.00352
1	1:99738041:G:A	99738041	A	697	0.7058	0.5586	0.8919	-2.918	0.00352
1	1:99738092:C:T	99738092	T	697	0.7058	0.5586	0.8919	-2.918	0.00352
1	1:99738137:G:A	99738137	A	697	0.7058	0.5586	0.8919	-2.918	0.00352
1	1:99851209:C:T	99851209	C	697	0.7278	0.5717	0.9264	-2.58	0.009868
1	1:99864333:G:C	99864333	G	697	0.7278	0.5717	0.9264	-2.58	0.009868
1	1:99870805:C:T	99870805	C	697	0.7245	0.5695	0.9217	-2.624	0.008691
1	1:99874669:G:A	99874669	G	697	0.7337	0.5739	0.938	-2.471	0.01349
1	1:99875231:G:A	99875231	A	697	1.567	1.171	2.097	3.021	0.002517
1	1:99896369:G:A	99896369	A	697	0.6801	0.4955	0.9337	-2.385	0.01709
1	1:100353717:T:C	100353717	C	697	1.53	1.084	2.16	2.417	0.01563
1	1:109075686:G:A	109075686	G	697	1.257	1.005	1.572	2.008	0.04468
1	1:109107764:T:C	109107764	C	691	1.26	1.001	1.586	1.969	0.04895
1	1:109297332:G:C	109297332	G	697	1.322	1.022	1.711	2.124	0.03369
1	1:109486401:C:T	109486401	T	697	0.4244	0.2624	0.6864	-3.495	0.0004749
1	1:110894799:C:A	110894799	C	697	1.362	1.069	1.736	2.496	0.01256
1	1:111490663:G:C	111490663	C	697	1.353	1.052	1.742	2.353	0.01864
1	1:111490858:T:C	111490858	C	697	1.291	1.007	1.655	2.016	0.04375
1	1:111563822:G:A	111563822	G	697	0.5957	0.3611	0.9825	-2.029	0.04245
1	1:113618494:C:A	113618494	A	697	0.707	0.5551	0.9006	-2.808	0.004989
1	1:113697697:T:TA	113697697	TA	697	0.6982	0.5477	0.8901	-2.899	0.00374
1	1:113706760:C:T	113706760	T	696	0.754	0.5985	0.9499	-2.396	0.01658
1	1:113724725:C:T	113724725	T	697	0.7498	0.5953	0.9444	-2.446	0.01445
1	1:113738095:A:C	113738095	C	697	0.647	0.4712	0.8883	-2.692	0.007103
1	1:113758713:C:T	113758713	C	697	0.7709	0.6129	0.9697	-2.223	0.02624
1	1:113797334:C:CTAAA	113797334	CTAAA	697	0.7887	0.6273	0.9917	-2.031	0.04224
1	1:113834471:A:G	113834471	G	697	0.7543	0.5985	0.9506	-2.389	0.0169
1	1:113858609:A:G	113858609	G	697	0.6339	0.4603	0.8729	-2.793	0.005221
1	1:113859282:T:G	113859282	G	686	0.708	0.513	0.9771	-2.101	0.03567
1	1:113904412:G:C	113904412	G	697	0.6433	0.4799	0.8623	-2.95	0.003173
1	1:113905767:C:T	113905767	C	697	0.6969	0.5531	0.8781	-3.062	0.002199
1	1:113907040:T:C	113907040	T	697	0.6899	0.5477	0.8692	-3.15	0.001633
1	1:113970317:A:T	113970317	A	697	0.7101	0.5073	0.994	-1.995	0.04604
1	1:113973095:G:A	113973095	A	697	1.242	1.001	1.541	1.968	0.04902
1	1:115703188:C:T	115703188	C	696	0.7972	0.6371	0.9974	-1.983	0.0474
1	1:116121103:C:T	116121103	T	697	0.6268	0.446	0.8808	-2.691	0.00713
1	1:116128153:A:G	116128153	G	697	0.7105	0.5442	0.9276	-2.512	0.012
1	1:116133414:A:C	116133414	C	696	0.6962	0.5324	0.9103	-2.647	0.008125
1	1:116768525:C:A	116768525	A	697	0.5783	0.4502	0.7428	-4.288	1.801e-05
1	1:116944648:G:A	116944648	G	697	1.249	1.007	1.549	2.027	0.04263
1	1:116961318:G:A	116961318	A	697	0.722	0.5736	0.9088	-2.775	0.005517
1	1:116985023:GTCT:G	116985023	G	697	0.7718	0.6185	0.9632	-2.292	0.02189
1	1:117011799:A:G	117011799	G	697	1.555	1.017	2.376	2.039	0.04145
1	1:117016976:C:A	117016976	A	697	0.7092	0.5636	0.8924	-2.931	0.003378
1	1:117018196:A:G	117018196	A	697	1.326	1.052	1.673	2.385	0.01709
1	1:117153415:G:A	117153415	A	697	0.674	0.4603	0.987	-2.027	0.04266
1	1:117153577:C:A	117153577	A	697	0.5598	0.3635	0.8619	-2.635	0.008425
1	1:117623474:C:T	117623474	T	697	0.6507	0.4388	0.9651	-2.137	0.03264
1	1:117881647:C:T	117881647	T	697	1.453	1.049	2.013	2.246	0.0247
1	1:118023330:G:A	118023330	A	697	1.467	1.068	2.015	2.369	0.01785
1	1:118040785:G:A	118040785	A	697	1.467	1.068	2.015	2.369	0.01785
1	1:118074651:C:T	118074651	T	697	1.494	1.089	2.05	2.49	0.01277
1	1:118101807:A:G	118101807	G	697	1.349	1.068	1.704	2.516	0.01187
1	1:119514535:C:T	119514535	C	697	0.6299	0.4981	0.7966	-3.859	0.0001137
1	1:147042882:A:G	147042882	G	697	0.7883	0.6261	0.9925	-2.024	0.043
1	1:147212563:G:A	147212563	A	697	1.293	1.033	1.619	2.245	0.02477
1	1:147295381:A:G	147295381	G	697	0.7859	0.6193	0.9974	-1.982	0.04751
1	1:147611945:T:C	147611945	T	697	1.363	1.05	1.77	2.329	0.01986
1	1:147659350:T:C	147659350	T	697	1.287	1	1.655	1.963	0.04959
1	1:149933386:G:A	149933386	A	697	1.369	1.057	1.773	2.382	0.0172
1	1:149936215:A:G	149936215	G	697	1.406	1.089	1.815	2.613	0.00897
1	1:149959622:G:A	149959622	A	697	1.385	1.071	1.791	2.485	0.01294
1	1:150444437:A:G	150444437	G	696	0.5996	0.3876	0.9276	-2.297	0.0216
1	1:150446320:C:T	150446320	T	697	0.6355	0.4123	0.9795	-2.054	0.04001
1	1:150457631:GA:G	150457631	G	697	0.6178	0.3986	0.9574	-2.155	0.03119
1	1:150464807:G:C	150464807	C	697	0.6231	0.4035	0.9623	-2.133	0.03291
1	1:150487417:CTGTT:C	150487417	C	697	0.6231	0.4035	0.9623	-2.133	0.03291
1	1:150487872:C:T	150487872	T	697	0.6231	0.4035	0.9623	-2.133	0.03291
1	1:150496780:G:T	150496780	T	697	0.6231	0.4035	0.9623	-2.133	0.03291
1	1:150504310:G:A	150504310	A	697	0.6231	0.4035	0.9623	-2.133	0.03291
1	1:150706434:T:C	150706434	C	688	1.316	1.043	1.662	2.315	0.02062
1	1:150757708:C:A	150757708	A	690	1.408	1.112	1.784	2.837	0.00456
1	1:150757803:A:G	150757803	G	697	1.27	1.003	1.608	1.984	0.04725
1	1:150831953:A:C	150831953	C	697	1.326	1.044	1.685	2.311	0.02082
1	1:150836413:C:G	150836413	G	697	1.303	1.026	1.656	2.166	0.03029
1	1:150839318:T:C	150839318	C	697	1.293	1.019	1.64	2.113	0.03457
1	1:151368941:G:A	151368941	A	697	0.7547	0.5828	0.9773	-2.134	0.03282
1	1:151662327:G:A	151662327	A	695	1.344	1.027	1.758	2.154	0.03123
1	1:151706165:C:T	151706165	T	696	0.7821	0.6235	0.981	-2.126	0.03352
1	1:151770089:GGGAGACCATGGGGAGACGGAGAC:G	151770089	G	696	1.329	1.03	1.713	2.191	0.02845
1	1:151774567:C:T	151774567	T	697	1.319	1.024	1.7	2.14	0.03238
1	1:151778605:G:A	151778605	A	697	1.319	1.024	1.7	2.14	0.03238
1	1:151780257:ATACTATCTATACAACCAGTCCTCAATTACTTTATATACAACCTCAGT:A	151780257	A	697	1.612	1.242	2.093	3.587	0.0003348
1	1:151781636:T:C	151781636	C	697	1.319	1.024	1.7	2.14	0.03238
1	1:151807701:C:T	151807701	T	697	1.292	1.003	1.665	1.981	0.04754
1	1:152720036:G:A	152720036	A	697	0.6584	0.4511	0.961	-2.166	0.03028
1	1:152759698:T:C	152759698	C	697	0.7413	0.5839	0.9411	-2.458	0.01396
1	1:152759960:G:C	152759960	C	697	0.7794	0.6182	0.9825	-2.109	0.03493
1	1:152760091:G:A	152760091	A	697	0.7347	0.5786	0.9329	-2.53	0.0114
1	1:152760825:T:A	152760825	A	697	0.7794	0.6182	0.9825	-2.109	0.03493
1	1:152776532:C:CCAGCTCTGGGGGCTGCTG	152776532	CCAGCTCTGGGGGCTGCTG	697	0.6123	0.4122	0.9095	-2.43	0.01511
1	1:152776852:C:T	152776852	T	694	0.7466	0.5867	0.9502	-2.375	0.01753
1	1:152787202:C:T	152787202	T	697	0.7411	0.585	0.9389	-2.482	0.01306
1	1:152787474:A:G	152787474	G	697	0.7397	0.5841	0.9368	-2.501	0.01238
1	1:152798045:G:A	152798045	A	697	0.7484	0.5892	0.9505	-2.376	0.01752
1	1:152805098:G:A	152805098	A	697	0.6986	0.5475	0.8915	-2.884	0.003931
1	1:152805432:C:T	152805432	T	697	0.6986	0.5475	0.8915	-2.884	0.003931
1	1:152985356:C:A	152985356	C	696	0.7797	0.6182	0.9833	-2.102	0.03556
1	1:153003287:C:A	153003287	C	697	0.7702	0.6085	0.9748	-2.172	0.02985
1	1:153003632:C:T	153003632	C	693	0.7915	0.629	0.9961	-1.993	0.04628
1	1:153337680:C:T	153337680	T	692	1.425	1.035	1.964	2.169	0.03005
1	1:153537416:A:G	153537416	G	697	1.954	1.19	3.209	2.646	0.008154
1	1:154312576:G:A	154312576	A	697	1.317	1.027	1.689	2.168	0.03019
1	1:154454494:A:C	154454494	C	697	1.281	1.016	1.616	2.093	0.03636
1	1:154486171:G:A	154486171	A	697	1.624	1.042	2.532	2.14	0.03232
1	1:154501184:T:C	154501184	T	695	0.7385	0.5667	0.9625	-2.242	0.02493
1	1:154507194:C:T	154507194	C	697	0.7554	0.5725	0.9967	-1.983	0.04735
1	1:154520226:G:A	154520226	G	697	0.7458	0.5654	0.9839	-2.075	0.03797
1	1:154544102:G:A	154544102	A	697	0.6789	0.465	0.9912	-2.006	0.04486
1	1:154544741:T:C	154544741	C	697	0.6789	0.465	0.9912	-2.006	0.04486
1	1:154545028:G:A	154545028	A	697	0.6789	0.465	0.9912	-2.006	0.04486
1	1:154869723:G:GGCTGCTGCTGCTGCT	154869723	GGCTGCTGCTGCTGCT	697	1.305	1.03	1.653	2.207	0.02734
1	1:155880767:T:C	155880767	C	697	1.391	1.043	1.856	2.247	0.02466
1	1:155921254:A:C	155921254	C	696	1.523	1.119	2.072	2.678	0.007417
1	1:155933617:C:T	155933617	T	697	1.446	1.062	1.968	2.342	0.01919
1	1:156041653:T:C	156041653	C	697	1.927	1.319	2.814	3.392	0.0006943
1	1:156581205:A:T	156581205	T	697	0.6377	0.41	0.9919	-1.996	0.04595
1	1:156751240:T:A	156751240	A	697	1.482	1	2.196	1.96	0.04994
1	1:156768177:C:T	156768177	T	697	0.6478	0.4224	0.9934	-1.99	0.04657
1	1:156791826:C:T	156791826	T	697	1.597	1.066	2.394	2.268	0.02334
1	1:156815190:T:C	156815190	T	697	1.356	1.007	1.827	2.006	0.04488
1	1:156815825:G:A	156815825	G	697	1.356	1.007	1.827	2.006	0.04488
1	1:156815970:AG:A	156815970	AG	697	1.356	1.007	1.827	2.006	0.04488
1	1:156815979:A:G	156815979	A	697	1.356	1.007	1.827	2.006	0.04488
1	1:156815987:G:A	156815987	G	697	1.36	1.01	1.83	2.027	0.0427
1	1:156936781:A:G	156936781	G	697	1.632	1.007	2.644	1.988	0.0468
1	1:160042616:A:G	160042616	G	697	1.333	1.007	1.765	2.009	0.04451
1	1:160951019:A:G	160951019	A	697	1.273	1.013	1.6	2.068	0.0386
1	1:160951176:C:T	160951176	C	697	1.27	1.01	1.595	2.049	0.0405
1	1:161306153:C:T	161306153	T	697	0.6905	0.5114	0.9324	-2.417	0.01565
1	1:161314434:A:AGT	161314434	AGT	697	0.7464	0.564	0.9879	-2.045	0.04088
1	1:161323425:A:G	161323425	G	697	0.7526	0.5682	0.9967	-1.983	0.04739
1	1:161323518:C:T	161323518	T	697	0.7464	0.564	0.9879	-2.045	0.04088
1	1:161340729:C:T	161340729	T	697	0.7464	0.564	0.9879	-2.045	0.04088
1	1:161364945:G:A	161364945	A	697	0.7408	0.56	0.9799	-2.102	0.03555
1	1:161365491:T:A	161365491	A	697	0.7389	0.5581	0.9783	-2.113	0.03459
1	1:161366112:G:A	161366112	A	697	0.6326	0.4632	0.8638	-2.881	0.003958
1	1:161366165:A:C	161366165	C	697	0.7389	0.5581	0.9783	-2.113	0.03459
1	1:161367814:G:A	161367814	A	697	0.7472	0.5645	0.989	-2.037	0.04166
1	1:161752482:C:A	161752482	A	697	1.877	1.138	3.097	2.465	0.01372
1	1:162784259:G:A	162784259	G	696	0.7919	0.6319	0.9924	-2.026	0.04278
1	1:162790761:C:T	162790761	C	697	0.7879	0.6279	0.9886	-2.059	0.0395
1	1:162796686:C:T	162796686	C	697	0.7763	0.6167	0.9771	-2.157	0.03101
1	1:162805477:C:T	162805477	T	697	1.519	1.128	2.047	2.751	0.005947
1	1:167845929:T:C	167845929	C	697	0.7937	0.6309	0.9984	-1.974	0.04842
1	1:167854274:T:C	167854274	T	697	1.495	1.184	1.888	3.379	0.0007284
1	1:167856247:T:C	167856247	T	697	1.49	1.173	1.892	3.269	0.001078
1	1:167856368:A:G	167856368	G	697	0.7948	0.6367	0.992	-2.031	0.0423
1	1:167875315:C:A	167875315	A	697	0.7525	0.5686	0.9958	-1.989	0.04669
1	1:167875326:C:T	167875326	T	697	0.6045	0.3864	0.9457	-2.204	0.02749
1	1:167880463:G:A	167880463	A	697	0.5922	0.3773	0.9293	-2.279	0.02267
1	1:167883417:A:T	167883417	T	697	0.5857	0.374	0.9173	-2.337	0.01945
1	1:168023106:T:A	168023106	A	697	0.7558	0.5736	0.9959	-1.989	0.04667
1	1:168045294:T:G	168045294	G	697	0.6248	0.3934	0.9921	-1.993	0.04621
1	1:168045295:G:T	168045295	T	697	0.6248	0.3934	0.9921	-1.993	0.04621
1	1:168065736:G:A	168065736	A	697	0.593	0.3729	0.9431	-2.208	0.02727
1	1:168137478:T:C	168137478	T	697	1.379	1.055	1.801	2.354	0.01855
1	1:168576520:C:T	168576520	T	694	1.334	1.05	1.695	2.363	0.01814
1	1:169520708:A:G	169520708	A	695	0.7645	0.61	0.9582	-2.33	0.01979
1	1:169529597:G:A	169529597	G	697	0.7784	0.6202	0.977	-2.161	0.03069
1	1:169540901:G:A	169540901	G	697	0.7908	0.6289	0.9944	-2.008	0.04467
1	1:169556528:T:C	169556528	T	697	0.6663	0.4721	0.9405	-2.309	0.02094
1	1:169804019:T:C	169804019	C	697	1.354	1.036	1.769	2.22	0.02644
1	1:169804176:G:A	169804176	A	697	1.34	1.026	1.75	2.146	0.03187
1	1:169808028:T:C	169808028	C	686	1.344	1.029	1.756	2.171	0.02991
1	1:169843624:ATTC:A	169843624	A	697	1.322	1.011	1.729	2.041	0.04125
1	1:170074341:A:AAACTAGCG	170074341	AAACTAGCG	697	1.332	1.016	1.748	2.074	0.03808
1	1:171577694:C:A	171577694	C	697	1.383	1.012	1.89	2.035	0.04188
1	1:172069087:G:C	172069087	C	692	1.383	1.027	1.862	2.136	0.03271
1	1:173503412:T:C	173503412	T	697	0.7745	0.6206	0.9665	-2.262	0.02371
1	1:173505290:T:C	173505290	T	697	0.7745	0.6206	0.9665	-2.262	0.02371
1	1:173547732:G:C	173547732	G	697	0.7702	0.6173	0.9609	-2.313	0.02071
1	1:173547764:A:G	173547764	A	697	0.7678	0.6156	0.9577	-2.344	0.0191
1	1:173583644:G:A	173583644	G	697	0.781	0.6228	0.9793	-2.141	0.03229
1	1:173840818:A:G	173840818	G	697	0.5654	0.382	0.8369	-2.85	0.00437
1	1:174989971:G:A	174989971	A	697	1.284	1.01	1.633	2.041	0.04121
1	1:176765620:C:T	176765620	T	697	0.608	0.3861	0.9573	-2.148	0.0317
1	1:177961507:G:A	177961507	A	697	0.7864	0.6246	0.9902	-2.044	0.04097
1	1:177961951:C:T	177961951	T	697	0.786	0.6269	0.9855	-2.087	0.03693
1	1:177961987:G:A	177961987	A	697	0.7579	0.5941	0.9669	-2.23	0.02572
1	1:177964308:G:A	177964308	A	697	0.7848	0.6255	0.9848	-2.092	0.03641
1	1:177964370:C:T	177964370	T	697	0.7629	0.5969	0.975	-2.162	0.03062
1	1:177965216:G:T	177965216	T	697	0.7664	0.5996	0.9797	-2.124	0.03368
1	1:177965915:T:A	177965915	A	697	0.7664	0.5996	0.9797	-2.124	0.03368
1	1:177966068:A:G	177966068	G	697	0.7755	0.618	0.9731	-2.195	0.02817
1	1:179342967:T:C	179342967	C	697	1.272	1.025	1.58	2.181	0.02916
1	1:179343114:AT:A	179343114	A	697	1.29	1.038	1.604	2.299	0.02148
1	1:179592510:A:C	179592510	A	696	0.6977	0.5013	0.971	-2.135	0.03279
1	1:180936312:G:T	180936312	T	697	0.7562	0.5814	0.9837	-2.083	0.03727
1	1:181022529:C:G	181022529	G	697	0.7539	0.5737	0.9907	-2.027	0.04265
1	1:182575680:T:C	182575680	C	697	0.7552	0.5778	0.9871	-2.055	0.03987
1	1:183215389:C:T	183215389	T	697	1.43	1.137	1.798	3.056	0.002241
1	1:183215481:C:T	183215481	T	697	1.414	1.123	1.78	2.952	0.003161
1	1:183215713:T:G	183215713	G	697	1.414	1.123	1.78	2.952	0.003161
1	1:183218359:T:C	183218359	C	697	1.414	1.123	1.78	2.952	0.003161
1	1:183218468:C:T	183218468	T	697	1.414	1.123	1.78	2.952	0.003161
1	1:183222009:C:T	183222009	T	697	1.394	1.109	1.752	2.851	0.004364
1	1:183223169:T:G	183223169	G	697	1.394	1.109	1.752	2.851	0.004364
1	1:183225484:A:G	183225484	G	697	1.394	1.109	1.752	2.851	0.004364
1	1:183235342:G:A	183235342	A	697	1.395	1.11	1.753	2.854	0.004318
1	1:183237438:G:A	183237438	A	697	1.401	1.115	1.76	2.896	0.003785
1	1:183238468:T:C	183238468	C	697	1.401	1.115	1.76	2.896	0.003785
1	1:183239951:C:A	183239951	A	697	1.349	1.076	1.691	2.592	0.009548
1	1:183243036:C:A	183243036	A	697	1.28	1.027	1.597	2.194	0.02827
1	1:183243413:T:G	183243413	G	697	1.264	1.013	1.577	2.077	0.03781
1	1:183252878:G:A	183252878	A	697	1.333	1.065	1.668	2.509	0.01212
1	1:183806504:A:T	183806504	T	697	0.6435	0.4241	0.9765	-2.072	0.0383
1	1:184036994:A:G	184036994	G	691	1.415	1.135	1.765	3.08	0.00207
1	1:184037415:C:G	184037415	G	691	1.301	1.044	1.62	2.346	0.01896
1	1:184619576:A:C	184619576	C	697	0.6168	0.4215	0.9028	-2.486	0.01291
1	1:184790867:T:C	184790867	T	695	0.801	0.6496	0.9877	-2.076	0.0379
1	1:185128827:G:T	185128827	T	697	1.276	1.016	1.603	2.094	0.03624
1	1:185144084:AAG:A	185144084	A	697	1.497	1.172	1.911	3.234	0.001221
1	1:185174589:A:G	185174589	G	697	1.468	1.159	1.86	3.187	0.001437
1	1:185202737:A:G	185202737	G	697	1.351	1.044	1.747	2.286	0.02225
1	1:185206705:A:C	185206705	C	697	1.559	1.034	2.351	2.118	0.03418
1	1:186045642:T:C	186045642	C	697	0.6004	0.3732	0.9659	-2.103	0.03547
1	1:196651787:C:T	196651787	C	697	0.7808	0.6293	0.9687	-2.249	0.02453
1	1:198735165:C:T	198735165	T	697	1.569	1.21	2.036	3.393	0.0006915
1	1:200213581:CGCCGGAGAGGAG:C	200213581	C	432	1.382	1.02	1.874	2.085	0.03711
1	1:200342740:C:G	200342740	C	697	0.6993	0.5471	0.8937	-2.858	0.004267
1	1:200605831:T:C	200605831	C	697	0.7269	0.5387	0.9808	-2.087	0.03691
1	1:200606666:A:G	200606666	G	697	0.7265	0.5383	0.9804	-2.089	0.0367
1	1:200614252:T:G	200614252	G	697	0.7333	0.5436	0.9892	-2.031	0.04225
1	1:200854980:C:T	200854980	T	697	0.6881	0.522	0.9071	-2.651	0.00802
1	1:200857267:A:T	200857267	T	697	0.6732	0.5107	0.8874	-2.807	0.004999
1	1:201196996:T:C	201196996	C	697	1.266	1.012	1.585	2.063	0.03907
1	1:201199675:G:T	201199675	T	697	0.5995	0.4005	0.8972	-2.487	0.01288
1	1:202001858:C:CA	202001858	CA	694	1.314	1.031	1.675	2.206	0.02739
1	1:202004437:G:A	202004437	A	697	1.285	1.007	1.641	2.015	0.04393
1	1:202150180:T:C	202150180	C	697	1.326	1.046	1.682	2.334	0.01961
1	1:202152515:G:A	202152515	A	697	1.347	1.064	1.706	2.474	0.01338
1	1:203342608:T:C	203342608	T	697	0.79	0.631	0.9891	-2.055	0.03984
1	1:203710806:A:G	203710806	A	697	1.418	1.075	1.87	2.476	0.0133
1	1:203799200:T:C	203799200	C	697	0.7782	0.6089	0.9946	-2.003	0.04516
1	1:203817024:A:C	203817024	C	695	1.324	1.058	1.658	2.454	0.01414
1	1:204155242:AC:A	204155242	A	697	0.759	0.5793	0.9944	-2.001	0.04542
1	1:204155737:C:T	204155737	T	697	0.7525	0.5744	0.9859	-2.063	0.03912
1	1:204619012:G:A	204619012	A	697	1.297	1.009	1.667	2.032	0.0422
1	1:205059024:A:AC	205059024	AC	697	0.7931	0.6347	0.9911	-2.039	0.04149
1	1:205059695:A:AG	205059695	AG	697	0.7931	0.6347	0.9911	-2.039	0.04149
1	1:205096605:G:T	205096605	T	697	1.724	1.029	2.89	2.068	0.03864
1	1:205100276:G:A	205100276	A	697	0.7832	0.6268	0.9786	-2.15	0.03153
1	1:205114992:G:A	205114992	A	697	1.713	1.027	2.856	2.063	0.03908
1	1:205121977:G:C	205121977	G	697	1.33	1.059	1.669	2.458	0.01397
1	1:205147507:A:T	205147507	A	697	1.33	1.059	1.669	2.458	0.01397
1	1:205150853:C:T	205150853	T	697	0.7811	0.6253	0.9759	-2.175	0.02961
1	1:205256329:G:A	205256329	A	697	1.713	1.019	2.877	2.033	0.04207
1	1:205523628:A:G	205523628	A	697	1.383	1.055	1.813	2.346	0.01898
1	1:205524417:C:T	205524417	T	697	0.6588	0.4523	0.9596	-2.175	0.02963
1	1:205526264:A:G	205526264	A	697	1.327	1.01	1.743	2.031	0.04228
1	1:205529715:G:T	205529715	T	697	0.6105	0.4112	0.9064	-2.447	0.01439
1	1:205795512:G:A	205795512	G	697	0.7563	0.5797	0.9866	-2.059	0.03945
1	1:205797031:CA:C	205797031	CA	697	0.7315	0.5597	0.956	-2.289	0.02205
1	1:205842700:A:T	205842700	T	697	0.7341	0.573	0.9405	-2.445	0.01448
1	1:205843784:A:G	205843784	G	697	1.504	1.192	1.896	3.447	0.0005676
1	1:205844549:T:C	205844549	T	693	0.7714	0.609	0.977	-2.153	0.03133
1	1:205845357:G:A	205845357	A	697	0.7636	0.5907	0.9871	-2.059	0.03948
1	1:205845567:A:G	205845567	G	697	1.592	1.26	2.011	3.894	9.864e-05
1	1:205849911:C:T	205849911	T	697	1.539	1.216	1.949	3.584	0.0003386
1	1:205849976:G:A	205849976	A	697	1.524	1.204	1.928	3.506	0.0004544
1	1:208038770:T:C	208038770	C	697	0.6828	0.4678	0.9968	-1.977	0.04809
1	1:208038777:C:T	208038777	T	697	0.6828	0.4678	0.9968	-1.977	0.04809
1	1:208039896:C:T	208039896	T	697	0.6697	0.4592	0.9766	-2.083	0.03725
1	1:209611666:G:C	209611666	C	697	1.264	1.001	1.596	1.967	0.04914
1	1:209612733:G:A	209612733	G	697	0.6673	0.514	0.8663	-3.038	0.002384
1	1:209625426:G:A	209625426	A	697	0.6565	0.5063	0.8512	-3.176	0.001493
1	1:209675657:T:C	209675657	T	697	1.304	1.038	1.638	2.285	0.02234
1	1:209760183:G:A	209760183	A	697	1.391	1.089	1.775	2.645	0.008158
1	1:209760315:G:C	209760315	C	697	1.427	1.094	1.862	2.62	0.008797
1	1:209763569:C:T	209763569	T	697	0.7266	0.5708	0.925	-2.593	0.00952
1	1:209763619:T:TCA	209763619	TCA	697	0.7174	0.5636	0.9132	-2.698	0.006975
1	1:209777336:T:C	209777336	T	697	0.7714	0.6039	0.9853	-2.078	0.03767
1	1:209777503:G:A	209777503	A	697	0.737	0.5709	0.9514	-2.342	0.01916
1	1:209778257:G:A	209778257	A	697	1.355	1.064	1.727	2.463	0.01376
1	1:209938388:G:A	209938388	A	697	0.7736	0.614	0.9747	-2.177	0.02945
1	1:212302231:T:C	212302231	C	697	1.296	1.006	1.669	2.007	0.04479
1	1:212342271:C:T	212342271	T	697	1.336	1.035	1.724	2.225	0.02605
1	1:212348297:T:G	212348297	T	697	0.7585	0.5835	0.9861	-2.065	0.03896
1	1:212352946:C:T	212352946	C	697	0.7585	0.5835	0.9861	-2.065	0.03896
1	1:215195171:A:G	215195171	G	696	1.299	1.022	1.65	2.14	0.03232
1	1:215234714:G:T	215234714	T	697	1.283	1.008	1.633	2.023	0.04303
1	1:216000310:A:AAAT	216000310	AAAT	697	1.867	1.106	3.153	2.335	0.01954
1	1:220434181:C:T	220434181	T	697	1.445	1.001	2.085	1.968	0.04908
1	1:220434182:A:G	220434182	G	697	1.445	1.001	2.085	1.968	0.04908
1	1:220434230:G:T	220434230	T	697	1.445	1.001	2.085	1.968	0.04908
1	1:220434343:G:A	220434343	G	697	1.426	1.012	2.01	2.028	0.04261
1	1:220652201:T:C	220652201	C	697	1.518	1.079	2.135	2.397	0.01654
1	1:220805317:G:A	220805317	A	697	1.829	1.142	2.93	2.515	0.01192
1	1:220805340:C:G	220805340	G	697	1.829	1.142	2.93	2.515	0.01192
1	1:222473631:G:A	222473631	G	695	1.286	1.024	1.616	2.162	0.0306
1	1:222477192:T:C	222477192	C	697	1.298	1.026	1.641	2.173	0.02979
1	1:222531928:T:C	222531928	T	697	0.7258	0.5672	0.9288	-2.547	0.01087
1	1:222540161:C:G	222540161	C	697	0.794	0.6405	0.9843	-2.105	0.03533
1	1:222540289:G:C	222540289	G	697	0.7876	0.6355	0.9761	-2.181	0.0292
1	1:222540408:G:A	222540408	G	697	0.7295	0.5719	0.9307	-2.538	0.01114
1	1:223227494:T:C	223227494	C	697	1.468	1.012	2.128	2.023	0.04308
1	1:223229098:G:T	223229098	T	697	1.465	1.027	2.088	2.109	0.03496
1	1:223612155:C:T	223612155	C	697	1.317	1.023	1.694	2.14	0.03235
1	1:223628620:A:G	223628620	A	697	1.303	1.016	1.67	2.087	0.03685
1	1:223628645:A:G	223628645	A	697	1.303	1.016	1.67	2.087	0.03685
1	1:223654175:C:G	223654175	C	697	1.332	1.067	1.664	2.529	0.01143
1	1:223747018:G:A	223747018	G	697	0.7652	0.6054	0.967	-2.241	0.02505
1	1:224434204:CGGAGGA:CGGAGGAGGA	224434204	CGGAGGAGGA	697	1.525	1.014	2.295	2.024	0.04294
1	1:225778130:G:T	225778130	T	697	1.536	1.097	2.15	2.502	0.01235
1	1:225786829:A:G	225786829	A	697	1.342	1.024	1.759	2.135	0.03273
1	1:225852703:C:T	225852703	T	697	1.832	1.225	2.739	2.95	0.003176
1	1:225886863:T:G	225886863	G	697	1.436	1.08	1.91	2.491	0.01272
1	1:225889219:G:T	225889219	T	697	1.55	1.157	2.076	2.941	0.003267
1	1:225921199:T:G	225921199	G	697	1.859	1.134	3.048	2.46	0.0139
1	1:226165820:T:A	226165820	A	697	0.7839	0.6156	0.9983	-1.974	0.04842
1	1:226735445:GT:G	226735445	G	697	1.441	1.142	1.82	3.074	0.00211
1	1:226735563:G:A	226735563	A	697	1.311	1.024	1.68	2.144	0.03202
1	1:226735695:G:A	226735695	A	697	1.671	1.047	2.667	2.153	0.03131
1	1:226736495:C:T	226736495	T	697	1.671	1.047	2.667	2.153	0.03131
1	1:226736941:C:T	226736941	T	697	0.7534	0.5916	0.9593	-2.297	0.02164
1	1:226737174:ACTGCCGCTG:A	226737174	A	697	1.311	1.024	1.68	2.144	0.03202
1	1:226737239:C:T	226737239	T	697	1.671	1.047	2.667	2.153	0.03131
1	1:226737466:G:A	226737466	A	697	1.671	1.047	2.667	2.153	0.03131
1	1:226880697:G:T	226880697	T	697	1.666	1.017	2.729	2.027	0.04263
1	1:226890108:C:T	226890108	T	697	1.918	1.209	3.043	2.766	0.005674
1	1:226893840:T:A	226893840	A	697	1.888	1.19	2.997	2.698	0.006969
1	1:226894149:G:A	226894149	G	697	0.7174	0.5697	0.9034	-2.823	0.00475
1	1:227780332:T:C	227780332	T	689	0.784	0.6169	0.9964	-1.989	0.04668
1	1:227815975:T:C	227815975	C	696	1.671	1.067	2.617	2.244	0.02483
1	1:228204107:G:T	228204107	T	697	0.7281	0.5373	0.9866	-2.047	0.04065
1	1:228250344:G:A	228250344	A	697	0.696	0.5121	0.9461	-2.314	0.02067
1	1:230236279:A:G	230236279	G	697	0.6234	0.4343	0.8951	-2.561	0.01044
1	1:230323730:C:T	230323730	T	694	1.599	1.01	2.531	2.001	0.04544
1	1:230710933:T:C	230710933	C	697	0.7798	0.6234	0.9754	-2.178	0.02943
1	1:230843911:G:A	230843911	A	697	1.298	1.034	1.629	2.246	0.02468
1	1:231373771:G:A	231373771	A	694	1.56	1.023	2.381	2.064	0.03903
1	1:234465550:T:C	234465550	C	697	1.543	1	2.381	1.96	0.04995
1	1:236427263:C:T	236427263	T	697	0.7743	0.6001	0.9991	-1.967	0.0492
1	1:236427359:G:C	236427359	C	697	0.7743	0.6001	0.9991	-1.967	0.0492
1	1:236736599:TC:T	236736599	TC	697	1.296	1.032	1.629	2.229	0.02584
1	1:236736718:G:A	236736718	A	697	0.784	0.6235	0.9858	-2.082	0.03734
1	1:236739565:A:C	236739565	A	697	1.327	1.057	1.666	2.44	0.01467
1	1:236739655:T:C	236739655	T	697	1.289	1.03	1.615	2.215	0.02678
1	1:237377315:A:C	237377315	C	697	1.431	1.137	1.801	3.052	0.00227
1	1:237550803:G:A	237550803	A	697	1.342	1.03	1.748	2.176	0.02958
1	1:237591040:A:G	237591040	G	695	1.487	1.164	1.901	3.172	0.001516
1	1:237591888:C:T	237591888	T	697	1.393	1.091	1.777	2.66	0.007819
1	1:237591903:T:C	237591903	C	697	1.406	1.101	1.795	2.732	0.006298
1	1:240091903:G:T	240091903	T	695	1.305	1.026	1.658	2.172	0.02987
1	1:240123473:C:G	240123473	G	694	1.417	1.067	1.883	2.404	0.01621
1	1:240188328:T:C	240188328	C	697	0.751	0.5942	0.949	-2.398	0.01647
1	1:240207329:C:G	240207329	G	697	0.6702	0.4725	0.9506	-2.244	0.02483
1	1:240811913:T:C	240811913	C	697	1.32	1.051	1.658	2.389	0.0169
1	1:240814664:G:T	240814664	T	696	1.302	1.04	1.63	2.303	0.02128
1	1:241723128:C:G	241723128	G	697	1.385	1.081	1.776	2.571	0.01013
1	1:241723452:T:C	241723452	C	697	0.6836	0.4912	0.9513	-2.256	0.02409
1	1:241723462:A:G	241723462	G	697	0.6836	0.4912	0.9513	-2.256	0.02409
1	1:241723488:T:C	241723488	C	697	1.467	1.068	2.015	2.365	0.01802
1	1:241744389:A:G	241744389	A	697	0.7821	0.6261	0.977	-2.165	0.03042
1	1:241744515:T:C	241744515	T	697	0.7804	0.6244	0.9754	-2.178	0.02938
1	1:241779969:C:G	241779969	G	697	1.448	1.128	1.859	2.906	0.003656
1	1:241787804:A:G	241787804	G	697	0.7899	0.6278	0.9938	-2.013	0.04413
1	1:241787805:A:C	241787805	C	697	1.441	1.125	1.847	2.889	0.003864
1	1:241795099:C:CTTGT	241795099	CTTGT	697	0.7589	0.6023	0.9561	-2.341	0.01922
1	1:241801166:T:C	241801166	C	697	0.5633	0.3703	0.8569	-2.681	0.007334
1	1:241801257:C:T	241801257	T	697	1.439	1.147	1.805	3.143	0.001673
1	1:244424427:A:C	244424427	C	697	1.25	1.001	1.56	1.967	0.04914
1	1:246945866:G:A	246945866	A	697	1.28	1.003	1.633	1.983	0.0474
1	1:247492214:C:T	247492214	T	696	1.32	1.038	1.677	2.266	0.02348
1	1:247527018:C:T	247527018	T	697	1.286	1.01	1.636	2.044	0.04096
1	1:247538816:C:T	247538816	T	697	1.294	1.028	1.627	2.199	0.02788
1	1:247949724:T:A	247949724	T	697	0.6793	0.5021	0.9192	-2.506	0.01221
1	1:248813215:T:C	248813215	C	697	1.327	1.047	1.681	2.339	0.01935
1	1:248814441:C:T	248814441	T	697	1.342	1.06	1.701	2.439	0.01471
1	1:248816707:G:C	248816707	C	697	0.7931	0.6341	0.9919	-2.031	0.04225
1	1:248826485:T:G	248826485	T	697	0.7978	0.6417	0.9918	-2.034	0.04195
1	1:248826595:G:A	248826595	G	694	0.7492	0.6045	0.9286	-2.636	0.008388
1	1:248850873:C:CA	248850873	C	697	0.7548	0.6074	0.9379	-2.538	0.01114
1	1:248854200:C:T	248854200	T	697	1.518	1.153	2	2.973	0.002947
1	1:248855287:T:C	248855287	T	697	0.7205	0.5802	0.8946	-2.969	0.002988
1	1:1180614:G:A	1180614	A	697	1.332	1.026	1.73	2.149	0.03163
1	1:1211863:A:C	1211863	C	697	1.327	1	1.759	1.961	0.04989
1	1:1211917:G:A	1211917	A	697	1.327	1	1.759	1.961	0.04989
1	1:1291377:G:A	1291377	A	697	1.448	1.063	1.972	2.349	0.01884
1	1:1291802:G:A	1291802	A	697	0.6818	0.4798	0.9688	-2.137	0.0326
1	1:1616547:T:C	1616547	C	697	0.753	0.569	0.9966	-1.984	0.04731
1	1:1624720:G:A	1624720	A	697	0.6487	0.4335	0.9708	-2.104	0.03537
1	1:1665535:T:C	1665535	C	696	1.284	1.009	1.635	2.031	0.04229
1	1:1758323:T:C	1758323	C	697	0.7837	0.6305	0.974	-2.197	0.02802
1	1:1892483:A:G	1892483	A	697	1.483	1.046	2.102	2.213	0.02688
1	1:1916540:T:C	1916540	C	697	1.489	1.109	1.999	2.645	0.00817
1	1:1916721:A:G	1916721	G	697	1.582	1.171	2.137	2.986	0.002823
1	1:1918091:T:C	1918091	C	697	1.582	1.171	2.137	2.986	0.002823
1	1:1918305:G:A	1918305	A	697	1.582	1.171	2.137	2.986	0.002823
1	1:1922424:T:C	1922424	C	697	1.582	1.171	2.137	2.986	0.002823
1	1:1922482:T:C	1922482	C	697	1.634	1.207	2.212	3.178	0.001483
1	1:1923107:C:T	1923107	T	697	1.582	1.171	2.137	2.986	0.002823
1	1:1923278:C:T	1923278	T	696	1.643	1.216	2.22	3.23	0.001236
1	1:1923880:C:T	1923880	T	697	1.553	1.151	2.096	2.88	0.003981
1	1:1926722:C:T	1926722	T	697	1.582	1.171	2.137	2.986	0.002823
1	1:1927737:T:C	1927737	C	697	1.582	1.171	2.137	2.986	0.002823
1	1:2372127:A:G	2372127	G	697	1.499	1.054	2.134	2.251	0.02441
1	1:3385157:C:T	3385157	C	697	0.7805	0.6212	0.9806	-2.128	0.0333
1	1:3504977:G:C	3504977	C	697	1.368	1.033	1.812	2.185	0.0289
1	1:3731313:T:C	3731313	C	695	1.397	1.057	1.844	2.353	0.01862
1	1:3733241:A:G	3733241	G	697	1.349	1.021	1.783	2.107	0.0351
1	1:3872361:C:T	3872361	T	697	1.497	1.092	2.053	2.509	0.0121
1	1:3872798:C:T	3872798	T	697	1.544	1.129	2.112	2.717	0.006595
1	1:7969434:T:G	7969434	T	697	0.7745	0.6117	0.9805	-2.124	0.03371
1	1:7970994:G:A	7970994	G	697	0.7746	0.6172	0.972	-2.205	0.02745
1	1:7984845:T:C	7984845	C	697	1.792	1.148	2.798	2.567	0.01025
1	1:8361032:C:T	8361032	C	697	1.393	1.01	1.922	2.02	0.04337
1	1:8957032:C:T	8957032	T	696	0.7145	0.5155	0.9904	-2.018	0.0436
1	1:9058364:C:T	9058364	T	697	1.712	1.197	2.448	2.945	0.003226
1	1:9069561:C:T	9069561	T	697	2.064	1.284	3.318	2.993	0.002762
1	1:9128817:T:C	9128817	C	697	0.7357	0.5417	0.9991	-1.966	0.0493
1	1:9128908:G:C	9128908	C	697	0.7301	0.5375	0.9917	-2.013	0.04411
2	2:3674047:ATCTT:A	3674047	A	696	0.5537	0.3521	0.8707	-2.56	0.01048
2	2:10048522:A:T	10048522	A	697	0.7196	0.5276	0.9815	-2.078	0.03771
2	2:11669391:G:A	11669391	A	691	1.62	1.115	2.354	2.531	0.01137
2	2:11804620:TG:T	11804620	T	697	1.466	1.059	2.03	2.306	0.02113
2	2:12737483:C:T	12737483	T	697	1.473	1.008	2.153	2	0.04547
2	2:12737569:A:C	12737569	C	697	1.516	1.034	2.221	2.132	0.03301
2	2:15275401:C:T	15275401	C	697	0.7204	0.5272	0.9845	-2.058	0.03959
2	2:15308187:A:T	15308187	A	697	0.6818	0.5	0.9296	-2.422	0.01545
2	2:15591878:C:T	15591878	T	697	1.332	1.017	1.743	2.084	0.03715
2	2:15603220:T:C	15603220	C	697	1.314	1.005	1.718	2	0.0455
2	2:15603755:G:A	15603755	A	696	1.429	1.09	1.874	2.584	0.009764
2	2:19989328:C:T	19989328	C	697	0.7719	0.6114	0.9745	-2.178	0.02944
2	2:20501026:C:T	20501026	C	697	1.327	1.006	1.751	2	0.04551
2	2:20618439:G:A	20618439	A	695	1.463	1.066	2.008	2.358	0.0184
2	2:20671060:G:T	20671060	T	697	0.6629	0.4446	0.9883	-2.018	0.04362
2	2:26576025:A:T	26576025	A	697	1.41	1.103	1.802	2.744	0.006076
2	2:26576163:G:A	26576163	G	697	1.395	1.091	1.783	2.658	0.00785
2	2:26576223:C:A	26576223	A	697	1.567	1.065	2.304	2.281	0.02252
2	2:26579524:A:T	26579524	A	697	1.428	1.117	1.825	2.847	0.00441
2	2:26583935:T:C	26583935	C	697	1.332	1.051	1.689	2.367	0.01792
2	2:26774163:G:A	26774163	A	697	0.6585	0.4876	0.8892	-2.726	0.006404
2	2:27026377:A:G	27026377	A	697	0.768	0.5991	0.9845	-2.084	0.03719
2	2:27037601:G:A	27037601	A	697	0.6572	0.4406	0.9802	-2.058	0.03961
2	2:27057224:T:A	27057224	T	697	0.6523	0.4376	0.9725	-2.097	0.03601
2	2:27057259:G:A	27057259	G	697	0.6523	0.4376	0.9725	-2.097	0.03601
2	2:27067657:A:G	27067657	A	697	0.6572	0.4406	0.9803	-2.058	0.03964
2	2:27335385:A:G	27335385	G	697	0.726	0.5494	0.9594	-2.252	0.02434
2	2:27499549:G:A	27499549	A	697	0.7078	0.5098	0.9827	-2.064	0.03898
2	2:27505910:C:G	27505910	G	697	0.6718	0.4846	0.9314	-2.387	0.01701
2	2:27506613:G:A	27506613	A	697	0.6646	0.4792	0.9219	-2.447	0.01442
2	2:27508073:T:C	27508073	C	697	0.7899	0.6358	0.9815	-2.129	0.03327
2	2:28548712:C:T	28548712	T	697	1.334	1.018	1.748	2.089	0.03671
2	2:28565561:AG:A	28565561	A	697	1.285	1.009	1.636	2.036	0.04176
2	2:29130004:G:A	29130004	A	697	1.619	1.024	2.559	2.06	0.03938
2	2:29133603:T:TTGGAA	29133603	TTGGAA	697	1.744	1.1	2.766	2.365	0.01805
2	2:29209759:C:A	29209759	A	697	1.797	1.075	3.004	2.237	0.02532
2	2:29209910:T:C	29209910	C	697	1.754	1.058	2.908	2.178	0.02942
2	2:29320797:T:C	29320797	T	697	1.677	1.092	2.577	2.36	0.01826
2	2:30912318:G:T	30912318	T	697	1.289	1.001	1.66	1.969	0.0489
2	2:33520269:T:C	33520269	T	692	0.7134	0.5571	0.9134	-2.678	0.007397
2	2:36849355:A:C	36849355	A	697	0.7645	0.6146	0.951	-2.411	0.01589
2	2:36849451:T:C	36849451	T	697	0.7678	0.6169	0.9555	-2.368	0.0179
2	2:36883902:T:A	36883902	A	697	0.7813	0.6184	0.987	-2.07	0.03847
2	2:37003585:T:C	37003585	T	697	0.7969	0.64	0.9924	-2.028	0.04253
2	2:37013907:G:A	37013907	G	697	0.7546	0.605	0.9412	-2.497	0.01252
2	2:37020872:T:C	37020872	T	696	0.7845	0.6287	0.9788	-2.149	0.0316
2	2:37027872:G:A	37027872	G	687	0.768	0.6158	0.9579	-2.341	0.01921
2	2:37028663:C:T	37028663	C	697	0.7505	0.6048	0.9314	-2.606	0.009172
2	2:37070186:C:G	37070186	G	697	0.7562	0.5924	0.9654	-2.243	0.0249
2	2:37072002:G:A	37072002	A	697	0.7795	0.6168	0.985	-2.087	0.03693
2	2:37079008:G:A	37079008	A	697	0.7428	0.5782	0.9543	-2.326	0.02003
2	2:37138497:G:A	37138497	A	697	1.372	1.095	1.719	2.746	0.006028
2	2:38309484:T:G	38309484	G	697	0.6964	0.5213	0.9303	-2.449	0.01432
2	2:38310484:A:C	38310484	C	697	0.7095	0.5298	0.9501	-2.303	0.02127
2	2:38315431:T:C	38315431	C	697	0.7272	0.5443	0.9715	-2.156	0.03111
2	2:38377209:A:G	38377209	G	697	0.7435	0.5584	0.99	-2.029	0.04245
2	2:41938821:T:A	41938821	A	691	1.5	1.142	1.97	2.912	0.003595
2	2:42048524:T:C	42048524	C	690	1.294	1.039	1.611	2.306	0.02108
2	2:42057744:T:C	42057744	T	697	0.7481	0.5988	0.9347	-2.554	0.01065
2	2:42264611:C:T	42264611	C	685	0.7884	0.638	0.9742	-2.202	0.02765
2	2:43875096:T:C	43875096	C	697	0.7516	0.6036	0.9359	-2.552	0.01072
2	2:43875495:C:T	43875495	T	697	0.7577	0.6076	0.9449	-2.463	0.01378
2	2:47805735:ACTAT:A	47805735	ACTAT	697	1.485	1.064	2.075	2.322	0.02026
2	2:47805798:T:C	47805798	T	694	1.409	1.015	1.957	2.05	0.04038
2	2:48359270:ATTTAGTT:A	48359270	A	694	1.375	1.106	1.71	2.862	0.004207
2	2:48375113:C:T	48375113	T	697	1.277	1.012	1.611	2.062	0.03919
2	2:59014301:A:G	59014301	A	697	1.306	1.026	1.662	2.169	0.03006
2	2:61157771:T:C	61157771	C	697	0.7662	0.5983	0.9812	-2.11	0.03485
2	2:61157965:G:A	61157965	A	697	0.7673	0.594	0.9912	-2.028	0.04258
2	2:61157970:G:C	61157970	C	697	0.7673	0.594	0.9912	-2.028	0.04258
2	2:61188357:A:G	61188357	G	697	0.7553	0.587	0.9718	-2.182	0.02909
2	2:61223319:A:G	61223319	A	697	0.7442	0.5778	0.9586	-2.287	0.02219
2	2:61343751:AAAGT:A	61343751	A	696	1.272	1.007	1.606	2.02	0.04338
2	2:61378479:T:A	61378479	T	697	0.7089	0.5518	0.9107	-2.692	0.007113
2	2:61417194:C:G	61417194	C	697	0.7336	0.5704	0.9434	-2.414	0.01577
2	2:68825859:A:G	68825859	A	696	0.6883	0.5052	0.9379	-2.366	0.01796
2	2:69071685:T:C	69071685	C	697	0.7396	0.5696	0.9603	-2.264	0.02357
2	2:70688002:C:G	70688002	G	697	0.7944	0.6366	0.9913	-2.037	0.04161
2	2:70688188:T:A	70688188	A	697	0.7944	0.6366	0.9913	-2.037	0.04161
2	2:70688191:C:T	70688191	T	697	0.7944	0.6366	0.9913	-2.037	0.04161
2	2:70688215:C:T	70688215	T	697	0.7944	0.6366	0.9913	-2.037	0.04161
2	2:70690636:C:T	70690636	T	697	0.7908	0.6332	0.9877	-2.069	0.03851
2	2:70692213:A:G	70692213	G	697	0.793	0.6347	0.9909	-2.04	0.04135
2	2:71076775:T:C	71076775	C	697	1.809	1.04	3.148	2.099	0.03586
2	2:71574434:G:A	71574434	A	697	0.7801	0.6118	0.9946	-2.004	0.04512
2	2:73385903:TGGAGGAGGA:TGGAGGAGGAGGA	73385903	TGGAGGAGGAGGA	680	1.267	1.012	1.586	2.062	0.03917
2	2:74250300:G:A	74250300	A	697	0.6699	0.463	0.9692	-2.126	0.0335
2	2:85435513:C:T	85435513	T	697	1.397	1.086	1.798	2.6	0.009312
2	2:85783555:T:C	85783555	C	697	1.386	1.036	1.855	2.197	0.02805
2	2:86119057:G:A	86119057	A	697	1.416	1.041	1.925	2.218	0.02652
2	2:86173622:T:G	86173622	G	697	1.547	1.102	2.172	2.521	0.01169
2	2:86815628:G:A	86815628	A	697	0.6909	0.4966	0.9613	-2.194	0.0282
2	2:86846657:C:T	86846657	T	697	0.6943	0.4944	0.975	-2.106	0.03517
2	2:86913949:C:T	86913949	T	678	1.701	1.03	2.81	2.075	0.03802
2	2:96297946:A:G	96297946	G	692	1.279	1.02	1.604	2.134	0.03282
2	2:96499206:C:T	96499206	T	697	1.324	1.023	1.714	2.133	0.03293
2	2:96500467:A:G	96500467	A	697	0.6935	0.5072	0.9483	-2.292	0.02189
2	2:96500559:A:G	96500559	G	697	1.329	1.029	1.718	2.177	0.02944
2	2:96501006:T:C	96501006	C	691	1.342	1.045	1.724	2.303	0.02129
2	2:96878279:G:A	96878279	A	697	0.6767	0.4704	0.9735	-2.105	0.03532
2	2:99078634:A:G	99078634	G	697	1.907	1.248	2.914	2.986	0.002825
2	2:99109016:A:AT	99109016	A	697	1.588	1.097	2.299	2.452	0.0142
2	2:99150956:G:C	99150956	C	695	1.852	1.195	2.869	2.759	0.005803
2	2:99154805:G:C	99154805	G	697	1.588	1.097	2.299	2.452	0.0142
2	2:99154809:C:T	99154809	C	697	1.588	1.097	2.299	2.452	0.0142
2	2:99155070:C:T	99155070	C	697	1.677	1.164	2.416	2.774	0.005531
2	2:99162522:T:C	99162522	T	697	1.677	1.164	2.416	2.774	0.005531
2	2:99195431:C:T	99195431	C	697	1.613	1.115	2.335	2.535	0.01125
2	2:99195607:G:A	99195607	G	697	1.613	1.115	2.335	2.535	0.01125
2	2:99243400:G:A	99243400	A	697	1.989	1.297	3.052	3.15	0.001633
2	2:99338145:A:G	99338145	G	697	1.664	1.014	2.73	2.015	0.0439
2	2:99442408:C:T	99442408	T	697	1.717	1.046	2.816	2.14	0.03239
2	2:100393620:G:C	100393620	G	697	1.326	1.016	1.729	2.08	0.03755
2	2:100395262:C:T	100395262	C	697	1.322	1.014	1.724	2.061	0.03931
2	2:101383748:G:A	101383748	A	697	0.7185	0.5201	0.9925	-2.005	0.04492
2	2:106065770:T:C	106065770	C	697	1.387	1.053	1.828	2.327	0.01996
2	2:106065909:T:G	106065909	G	697	1.341	1.02	1.763	2.105	0.03527
2	2:106415961:A:G	106415961	A	697	1.283	1.02	1.614	2.129	0.03325
2	2:107826872:A:T	107826872	T	697	0.7489	0.592	0.9475	-2.409	0.01599
2	2:107827055:C:G	107827055	G	693	0.7513	0.5934	0.951	-2.377	0.01744
2	2:107827111:G:A	107827111	A	668	0.773	0.6066	0.9851	-2.081	0.03739
2	2:107879979:T:A	107879979	A	697	0.7319	0.5776	0.9274	-2.584	0.00977
2	2:108247442:C:T	108247442	C	695	0.7411	0.5841	0.9404	-2.465	0.01369
2	2:108258637:T:A	108258637	T	697	0.7583	0.5948	0.9667	-2.233	0.02553
2	2:108258742:G:A	108258742	G	697	0.7745	0.6124	0.9796	-2.132	0.03298
2	2:108258788:T:C	108258788	T	697	0.7562	0.5909	0.9679	-2.219	0.02647
2	2:109398682:C:T	109398682	T	697	1.829	1.107	3.022	2.355	0.0185
2	2:109398853:T:C	109398853	C	697	1.89	1.2	2.977	2.746	0.006031
2	2:109398983:C:T	109398983	T	697	1.829	1.107	3.022	2.355	0.0185
2	2:110987230:C:T	110987230	T	697	1.625	1.127	2.345	2.597	0.009395
2	2:112433316:GGGCCGGGTCGAGGCCGCCGCCGCCC:G	112433316	G	692	1.576	1.209	2.055	3.361	0.0007773
2	2:113117932:G:A	113117932	A	697	1.552	1.013	2.378	2.021	0.04328
2	2:113195535:G:A	113195535	A	103	0.5164	0.2691	0.9908	-1.988	0.04684
2	2:113196407:G:A	113196407	A	695	1.527	1.098	2.124	2.515	0.0119
2	2:113238978:CAA:C	113238978	C	697	0.6719	0.482	0.9365	-2.347	0.01893
2	2:113242159:G:T	113242159	T	697	1.415	1.048	1.91	2.269	0.02327
2	2:115309408:G:A	115309408	G	697	0.7247	0.5726	0.9172	-2.679	0.007392
2	2:117935353:G:A	117935353	A	696	1.468	1.044	2.065	2.21	0.02709
2	2:117936817:C:G	117936817	G	697	1.43	1.019	2.008	2.069	0.03856
2	2:117941123:A:G	117941123	G	697	1.432	1.015	2.02	2.046	0.04076
2	2:117946927:A:G	117946927	A	697	1.446	1.03	2.028	2.132	0.03302
2	2:117958590:C:T	117958590	T	697	1.43	1.019	2.008	2.069	0.03856
2	2:118013990:C:A	118013990	A	697	1.442	1.027	2.023	2.115	0.03447
2	2:118093660:TGATGAG:TGAGGATGAG	118093660	TGAGGATGAG	697	2.173	1.312	3.599	3.016	0.002559
2	2:119246204:A:G	119246204	A	697	1.301	1.019	1.662	2.114	0.03451
2	2:119254595:G:A	119254595	G	697	1.293	1.015	1.647	2.077	0.03776
2	2:120278809:T:G	120278809	G	697	0.7121	0.5652	0.8973	-2.879	0.003993
2	2:120278810:T:A	120278810	A	697	0.7121	0.5652	0.8973	-2.879	0.003993
2	2:120280774:CAA:C	120280774	C	697	0.6254	0.3976	0.9837	-2.031	0.04226
2	2:120285827:G:A	120285827	A	696	0.7298	0.5815	0.916	-2.717	0.006582
2	2:120285853:C:T	120285853	T	697	0.5993	0.3778	0.9509	-2.174	0.02973
2	2:120293413:T:A	120293413	A	697	0.7074	0.5613	0.8916	-2.932	0.00337
2	2:126899645:C:T	126899645	C	697	0.7285	0.5355	0.9911	-2.017	0.04374
2	2:127050650:A:T	127050650	T	697	1.271	1.02	1.584	2.138	0.03251
2	2:127051333:G:A	127051333	A	697	1.271	1.02	1.584	2.138	0.03251
2	2:127054136:G:GCA	127054136	GCA	697	1.294	1.039	1.613	2.297	0.02163
2	2:127580944:T:G	127580944	T	697	1.267	1.007	1.593	2.022	0.04314
2	2:127582183:C:G	127582183	G	697	1.269	1.009	1.596	2.036	0.04175
2	2:127582468:G:A	127582468	A	697	1.585	1.013	2.48	2.015	0.04388
2	2:127593771:T:C	127593771	C	696	1.261	1.006	1.581	2.014	0.044
2	2:127612321:A:G	127612321	G	697	1.283	1.016	1.621	2.093	0.03633
2	2:127620258:C:G	127620258	G	697	1.266	1.002	1.6	1.981	0.04762
2	2:127673920:A:G	127673920	G	696	1.474	1.098	1.978	2.582	0.009815
2	2:127701465:A:G	127701465	G	697	1.276	1.019	1.597	2.127	0.03342
2	2:127701640:C:G	127701640	G	692	1.408	1.126	1.761	3	0.002702
2	2:127738071:G:A	127738071	A	697	1.312	1.052	1.636	2.408	0.01606
2	2:127850716:T:C	127850716	C	691	1.327	1.067	1.65	2.546	0.0109
2	2:127853145:T:C	127853145	C	697	1.383	1.046	1.831	2.272	0.02307
2	2:128318387:T:C	128318387	T	697	1.593	1.193	2.127	3.16	0.001578
2	2:134344882:TA:T	134344882	T	697	1.293	1.019	1.641	2.117	0.03424
2	2:134422955:A:G	134422955	G	697	0.6881	0.4819	0.9826	-2.056	0.03975
2	2:134456999:C:T	134456999	T	697	1.308	1.019	1.68	2.105	0.03529
2	2:134458370:G:A	134458370	A	697	0.7711	0.6078	0.9784	-2.139	0.03241
2	2:135350269:G:A	135350269	A	695	1.384	1.038	1.845	2.215	0.02678
2	2:135769873:G:GTGAT	135769873	GTGAT	697	0.7466	0.5929	0.94	-2.487	0.0129
2	2:135800587:C:T	135800587	T	697	0.7334	0.5858	0.9181	-2.705	0.006825
2	2:135817629:G:T	135817629	T	697	0.7278	0.5814	0.9112	-2.772	0.005578
2	2:135824115:G:C	135824115	C	697	1.67	1.034	2.695	2.097	0.03596
2	2:135829388:C:A	135829388	A	694	0.7545	0.6045	0.9418	-2.49	0.01278
2	2:135836588:G:A	135836588	A	697	0.7406	0.5893	0.9308	-2.575	0.01003
2	2:135853028:A:G	135853028	G	697	0.7409	0.5893	0.9315	-2.568	0.01024
2	2:135856685:G:A	135856685	A	697	0.7409	0.5893	0.9315	-2.568	0.01024
2	2:135876201:T:C	135876201	T	697	0.7397	0.5879	0.9305	-2.575	0.01002
2	2:135983330:T:C	135983330	T	697	0.7409	0.5906	0.9293	-2.594	0.00949
2	2:137242409:G:C	137242409	C	697	1.28	1.018	1.61	2.109	0.03492
2	2:138013649:G:A	138013649	A	694	1.475	1.142	1.905	2.978	0.002904
2	2:140517007:T:C	140517007	C	697	0.7621	0.6065	0.9575	-2.333	0.01966
2	2:140540898:A:C	140540898	A	697	0.7858	0.6307	0.979	-2.149	0.03162
2	2:140541180:G:C	140541180	G	684	0.7364	0.5974	0.9076	-2.869	0.00412
2	2:140951837:T:G	140951837	G	697	0.7428	0.5673	0.9725	-2.163	0.03057
2	2:140993892:C:T	140993892	T	692	1.3	1.044	1.617	2.349	0.01884
2	2:148762645:C:A	148762645	A	694	1.252	1.003	1.564	1.982	0.04743
2	2:151493284:G:A	151493284	A	696	1.476	1.043	2.09	2.197	0.02805
2	2:151518286:G:A	151518286	G	697	1.263	1.005	1.587	2.005	0.04495
2	2:151525940:C:G	151525940	C	697	1.261	1.001	1.587	1.971	0.04876
2	2:151526345:A:G	151526345	G	697	1.406	1.001	1.976	1.963	0.0496
2	2:151531901:AT:A	151531901	AT	697	1.268	1.01	1.593	2.042	0.04112
2	2:151538020:T:G	151538020	T	697	1.282	1.02	1.611	2.134	0.03286
2	2:151541531:G:C	151541531	C	697	1.432	1.019	2.013	2.069	0.03857
2	2:151547704:T:A	151547704	A	697	1.41	1.003	1.981	1.98	0.04775
2	2:151971459:A:G	151971459	G	697	0.7599	0.5932	0.9736	-2.172	0.02986
2	2:152664268:A:G	152664268	A	695	0.7589	0.5938	0.97	-2.203	0.02758
2	2:152676746:G:A	152676746	A	697	0.7779	0.606	0.9985	-1.972	0.0486
2	2:152693300:G:C	152693300	G	697	0.7689	0.5989	0.9871	-2.062	0.03921
2	2:152720499:G:A	152720499	G	697	0.7724	0.6017	0.9916	-2.026	0.04271
2	2:156610528:A:G	156610528	G	694	0.6811	0.4946	0.9381	-2.351	0.01872
2	2:156610594:T:C	156610594	C	697	0.6486	0.471	0.8933	-2.651	0.008024
2	2:158339177:T:C	158339177	C	694	1.654	1.079	2.535	2.309	0.02093
2	2:158366049:T:C	158366049	C	697	1.646	1.07	2.531	2.27	0.02323
2	2:159729229:C:A	159729229	A	693	1.275	1.011	1.607	2.054	0.03998
2	2:159808396:T:G	159808396	G	697	1.328	1.024	1.721	2.141	0.03231
2	2:165131262:T:G	165131262	G	697	1.309	1.017	1.685	2.092	0.03645
2	2:165146969:G:A	165146969	A	697	1.301	1.026	1.65	2.176	0.02957
2	2:165147063:C:T	165147063	T	697	1.315	1.037	1.667	2.258	0.02394
2	2:165156121:G:A	165156121	A	697	1.283	1.007	1.635	2.014	0.04399
2	2:165913610:A:G	165913610	G	697	1.464	1.098	1.952	2.597	0.009401
2	2:165917461:G:A	165917461	A	697	1.471	1.105	1.959	2.64	0.008286
2	2:165924732:T:TA	165924732	TA	697	1.437	1.077	1.919	2.462	0.01383
2	2:165941136:C:T	165941136	C	697	1.437	1.077	1.919	2.462	0.01383
2	2:166903438:C:T	166903438	C	697	0.7795	0.6122	0.9925	-2.021	0.04326
2	2:167715588:A:G	167715588	A	697	1.391	1.021	1.895	2.091	0.0365
2	2:168818254:C:G	168818254	C	697	1.432	1.031	1.989	2.143	0.03215
2	2:169294161:G:A	169294161	A	697	1.296	1.034	1.625	2.253	0.02423
2	2:169811596:G:A	169811596	A	695	1.305	1.045	1.629	2.348	0.01886
2	2:169819717:T:C	169819717	T	688	0.7573	0.6082	0.9428	-2.487	0.01289
2	2:169906056:A:T	169906056	T	697	0.7616	0.6041	0.9601	-2.304	0.0212
2	2:169964500:A:G	169964500	G	697	0.7553	0.5993	0.9519	-2.378	0.01741
2	2:170014085:T:C	170014085	C	697	1.252	1.002	1.565	1.976	0.0482
2	2:170015440:T:G	170015440	G	697	0.7824	0.6216	0.9848	-2.091	0.03654
2	2:170214300:G:T	170214300	G	697	1.305	1.045	1.629	2.349	0.01881
2	2:170214340:G:T	170214340	T	697	1.258	1.008	1.569	2.035	0.04187
2	2:170214402:T:C	170214402	C	697	1.294	1.037	1.616	2.277	0.02278
2	2:170217377:G:A	170217377	G	697	0.737	0.5885	0.9231	-2.657	0.007886
2	2:170217498:G:C	170217498	C	697	0.7095	0.566	0.8895	-2.976	0.002924
2	2:170383050:A:G	170383050	G	697	1.31	1.016	1.69	2.08	0.0375
2	2:173016184:G:C	173016184	C	697	1.465	1.016	2.112	2.046	0.04077
2	2:173017622:A:G	173017622	G	697	1.468	1.025	2.104	2.093	0.03637
2	2:173018821:A:G	173018821	G	697	1.471	1.023	2.115	2.083	0.03729
2	2:173033991:G:A	173033991	A	697	1.98	1.202	3.259	2.685	0.007259
2	2:174337446:GGGCGGCGGCAGCGGC:G	174337446	G	697	0.575	0.3615	0.9146	-2.337	0.01945
2	2:174748441:A:C	174748441	C	697	1.306	1.002	1.703	1.973	0.0485
2	2:175167648:G:A	175167648	A	697	1.41	1.006	1.976	1.995	0.04608
2	2:176118876:CAAAACAAAAACA:CAAAACA	176118876	CAAAACA	666	0.5749	0.385	0.8583	-2.707	0.006789
2	2:178620165:T:A	178620165	A	697	1.477	1.002	2.178	1.971	0.04876
2	2:178620872:A:G	178620872	G	697	1.477	1.002	2.178	1.971	0.04876
2	2:178634803:T:C	178634803	C	697	1.491	1.009	2.202	2.005	0.04492
2	2:178636063:A:G	178636063	G	697	1.508	1.021	2.227	2.067	0.03878
2	2:178649693:G:A	178649693	A	697	1.477	1.002	2.178	1.971	0.04876
2	2:178649781:A:C	178649781	C	697	1.477	1.002	2.178	1.971	0.04876
2	2:178650710:T:G	178650710	G	697	1.477	1.002	2.178	1.971	0.04876
2	2:178652927:T:C	178652927	C	697	1.477	1.002	2.178	1.971	0.04876
2	2:178664770:T:G	178664770	G	697	1.477	1.002	2.178	1.971	0.04876
2	2:178666966:A:G	178666966	G	692	1.542	1.042	2.281	2.168	0.03019
2	2:178704673:C:T	178704673	T	697	1.314	1.002	1.723	1.976	0.04812
2	2:178704709:A:G	178704709	G	697	1.314	1.002	1.723	1.976	0.04812
2	2:178717108:C:A	178717108	A	697	1.316	1.005	1.724	1.996	0.04597
2	2:178735921:C:T	178735921	T	697	1.311	1	1.717	1.961	0.04985
2	2:178746984:C:A	178746984	A	697	1.323	1.012	1.729	2.046	0.04074
2	2:178786227:G:A	178786227	A	697	1.458	1.058	2.009	2.302	0.02136
2	2:181988002:A:G	181988002	G	694	1.368	1.002	1.868	1.975	0.04825
2	2:182061417:T:C	182061417	C	697	1.418	1.034	1.945	2.166	0.03035
2	2:182962290:G:A	182962290	G	683	1.467	1.064	2.024	2.336	0.01952
2	2:182967427:C:T	182967427	T	697	1.595	1.064	2.39	2.263	0.02366
2	2:187346385:C:T	187346385	T	697	1.811	1.066	3.075	2.197	0.02801
2	2:191381343:A:G	191381343	G	697	1.786	1.043	3.058	2.114	0.03455
2	2:191408207:A:G	191408207	G	697	1.691	1.005	2.846	1.979	0.04783
2	2:191414601:T:C	191414601	T	697	1.691	1.005	2.846	1.979	0.04783
2	2:196257769:T:G	196257769	G	697	1.297	1.012	1.662	2.051	0.04022
2	2:199845983:T:G	199845983	T	693	0.7019	0.542	0.909	-2.684	0.007284
2	2:200412458:T:C	200412458	C	697	0.7771	0.6074	0.9941	-2.007	0.04475
2	2:200609511:C:T	200609511	T	697	1.833	1.06	3.168	2.17	0.03004
2	2:201258272:A:G	201258272	A	697	0.7576	0.5879	0.9762	-2.146	0.03189
2	2:201350769:C:G	201350769	C	697	0.6639	0.5161	0.854	-3.188	0.001432
2	2:201388133:T:C	201388133	C	696	0.6902	0.5326	0.8944	-2.804	0.005054
2	2:201419513:C:CTTAAT	201419513	C	697	0.6979	0.5395	0.9028	-2.738	0.006178
2	2:201420377:A:G	201420377	A	697	0.6979	0.5395	0.9028	-2.738	0.006178
2	2:201473007:A:G	201473007	A	697	0.6934	0.5367	0.896	-2.8	0.005107
2	2:201477481:C:T	201477481	T	697	0.6385	0.4162	0.9796	-2.054	0.03996
2	2:201545577:A:T	201545577	A	697	0.7516	0.5812	0.9719	-2.177	0.02944
2	2:201582286:C:T	201582286	C	676	0.7293	0.5772	0.9213	-2.647	0.008115
2	2:201643392:A:C	201643392	C	697	0.6823	0.5182	0.8982	-2.726	0.006418
2	2:201654745:T:A	201654745	A	697	0.7346	0.5563	0.97	-2.174	0.02968
2	2:201682805:A:T	201682805	T	697	1.344	1.03	1.753	2.179	0.02934
2	2:201690409:T:C	201690409	C	697	1.4	1.097	1.787	2.7	0.006925
2	2:202075113:G:C	202075113	C	697	0.7749	0.6085	0.9867	-2.069	0.03857
2	2:202109637:T:G	202109637	G	697	1.398	1.041	1.877	2.23	0.02573
2	2:203867991:A:G	203867991	A	697	1.313	1.036	1.663	2.252	0.02432
2	2:206738497:T:C	206738497	C	697	0.5948	0.3599	0.9832	-2.026	0.04276
2	2:206739703:G:A	206739703	A	697	0.5948	0.3599	0.9832	-2.026	0.04276
2	2:210302408:A:T	210302408	T	697	1.284	1.016	1.621	2.097	0.03599
2	2:210303457:T:TC	210303457	TC	697	1.329	1.054	1.677	2.4	0.0164
2	2:210303622:A:C	210303622	C	697	1.272	1.009	1.604	2.037	0.0417
2	2:210556252:G:A	210556252	A	697	1.35	1.012	1.8	2.04	0.0414
2	2:214809366:T:G	214809366	T	697	1.398	1.034	1.89	2.174	0.02968
2	2:214809599:C:G	214809599	C	697	1.398	1.034	1.89	2.174	0.02968
2	2:214809617:A:G	214809617	A	697	1.398	1.034	1.89	2.174	0.02968
2	2:214809647:C:T	214809647	C	697	1.398	1.034	1.89	2.174	0.02968
2	2:216871408:G:A	216871408	G	697	0.7859	0.6278	0.984	-2.101	0.03568
2	2:217818431:A:G	217818431	A	697	0.791	0.6293	0.9942	-2.009	0.0445
2	2:218357123:G:A	218357123	A	697	0.6902	0.5129	0.9289	-2.446	0.01443
2	2:218474560:T:C	218474560	T	696	0.7143	0.5185	0.9839	-2.059	0.03947
2	2:218488472:C:T	218488472	C	696	0.7183	0.5172	0.9978	-1.973	0.04846
2	2:219374812:G:A	219374812	G	697	1.3	1.005	1.681	1.996	0.04597
2	2:219906502:C:T	219906502	C	697	0.7541	0.5818	0.9774	-2.133	0.03293
2	2:219906569:G:A	219906569	G	697	0.7541	0.5818	0.9774	-2.133	0.03293
2	2:219906589:A:G	219906589	A	697	0.7653	0.5905	0.9918	-2.022	0.04317
2	2:223879984:A:G	223879984	A	697	0.7784	0.6177	0.981	-2.123	0.03379
2	2:223901239:C:T	223901239	T	697	0.7588	0.5911	0.9741	-2.166	0.03033
2	2:223912377:T:C	223912377	T	697	0.7596	0.6018	0.9586	-2.316	0.02057
2	2:223912388:G:GTGAT	223912388	G	697	0.7574	0.6002	0.9558	-2.341	0.01922
2	2:224793387:G:A	224793387	A	697	0.6306	0.3989	0.9971	-1.972	0.04857
2	2:224931434:C:A	224931434	A	697	1.644	1.223	2.211	3.29	0.001001
2	2:226794867:G:C	226794867	C	697	1.495	1.074	2.082	2.384	0.01711
2	2:226796327:T:C	226796327	C	697	1.473	1.116	1.945	2.731	0.006314
2	2:227379276:C:T	227379276	T	697	1.658	1.002	2.742	1.968	0.04909
2	2:227613098:G:C	227613098	C	697	1.304	1.036	1.642	2.261	0.02378
2	2:229512676:T:C	229512676	C	696	1.502	1.067	2.115	2.333	0.01965
2	2:230211574:T:G	230211574	T	697	0.7784	0.6117	0.9906	-2.037	0.04167
2	2:230383546:C:T	230383546	T	697	1.415	1.046	1.915	2.25	0.02447
2	2:230393435:C:T	230393435	T	697	1.418	1.091	1.844	2.607	0.009123
2	2:230818772:CTT:C	230818772	C	696	1.528	1.067	2.188	2.316	0.02054
2	2:230910582:T:G	230910582	G	697	1.306	1.002	1.703	1.977	0.04801
2	2:230996123:C:T	230996123	C	697	1.355	1.02	1.799	2.1	0.03571
2	2:231461706:C:T	231461706	C	697	0.7777	0.621	0.9739	-2.191	0.02846
2	2:232336618:A:G	232336618	G	697	0.7184	0.5752	0.8972	-2.916	0.003543
2	2:232378876:C:T	232378876	T	697	0.6598	0.5053	0.8616	-3.054	0.002258
2	2:232379271:A:T	232379271	A	697	0.7526	0.5937	0.9539	-2.35	0.01877
2	2:232379993:T:C	232379993	C	697	0.6652	0.5095	0.8685	-2.996	0.002735
2	2:232380067:T:C	232380067	C	697	0.6774	0.5189	0.8843	-2.864	0.004186
2	2:232380133:G:A	232380133	A	697	0.6544	0.5007	0.8554	-3.102	0.001919
2	2:232380316:G:A	232380316	A	693	0.6598	0.5023	0.8666	-2.989	0.002802
2	2:232380335:C:T	232380335	T	692	0.6611	0.4971	0.8791	-2.846	0.004434
2	2:232386656:C:T	232386656	C	697	0.7272	0.5735	0.9221	-2.629	0.00856
2	2:232407436:G:C	232407436	C	697	0.6737	0.5165	0.8787	-2.914	0.003572
2	2:232409765:C:A	232409765	A	697	0.6791	0.5213	0.8845	-2.87	0.00411
2	2:232445384:C:T	232445384	T	697	0.7394	0.5628	0.9716	-2.167	0.03025
2	2:232445659:T:C	232445659	T	697	0.7806	0.6164	0.9884	-2.057	0.03971
2	2:232445713:C:T	232445713	C	697	0.7859	0.6203	0.9957	-1.996	0.04595
2	2:232521873:T:C	232521873	T	697	1.26	1.012	1.569	2.068	0.03862
2	2:232790651:A:G	232790651	G	697	1.361	1.006	1.841	1.996	0.04596
2	2:232809979:CATTTATTT:CATTT	232809979	CATTT	697	1.406	1.098	1.801	2.702	0.006901
2	2:232879768:T:G	232879768	G	696	1.359	1.003	1.842	1.979	0.04783
2	2:232883702:T:G	232883702	G	696	1.402	1.039	1.893	2.207	0.02732
2	2:232885204:G:A	232885204	A	697	0.6839	0.4806	0.9733	-2.11	0.03483
2	2:232885408:G:A	232885408	A	697	1.308	1.022	1.673	2.136	0.03265
2	2:232926898:C:G	232926898	G	697	1.377	1.093	1.736	2.71	0.006725
2	2:232926938:G:T	232926938	T	697	1.372	1.088	1.73	2.676	0.00746
2	2:233184389:G:A	233184389	A	697	0.7253	0.5791	0.9085	-2.796	0.005177
2	2:233717641:G:A	233717641	A	697	0.6723	0.477	0.9476	-2.267	0.02336
2	2:233747994:T:C	233747994	C	697	0.7129	0.5109	0.9948	-1.991	0.04649
2	2:233802362:G:T	233802362	T	697	1.291	1.007	1.656	2.011	0.04431
2	2:233805366:A:G	233805366	G	697	1.295	1.009	1.662	2.033	0.0421
2	2:233812132:C:CTCAGCCACTCTT	233812132	CTCAGCCACTCTT	697	2.084	1.235	3.518	2.749	0.00597
2	2:235670312:G:A	235670312	A	697	0.6757	0.4821	0.9469	-2.277	0.02278
2	2:236120460:C:T	236120460	T	697	0.7747	0.6114	0.9816	-2.114	0.03454
2	2:237594916:C:G	237594916	G	696	0.7778	0.6233	0.9706	-2.224	0.02612
2	2:237627603:C:T	237627603	T	697	1.325	1.009	1.74	2.022	0.04321
2	2:237994757:G:A	237994757	A	697	1.453	1.051	2.01	2.26	0.02383
2	2:238098238:C:T	238098238	T	697	0.6713	0.5076	0.8877	-2.796	0.005181
2	2:238098489:A:T	238098489	T	694	0.727	0.5675	0.9315	-2.521	0.0117
2	2:238125260:T:C	238125260	T	697	1.396	1.11	1.755	2.851	0.00436
2	2:238125402:A:C	238125402	A	697	1.373	1.072	1.758	2.513	0.01197
2	2:238127775:T:C	238127775	T	697	1.357	1.016	1.813	2.066	0.03886
2	2:238130416:A:G	238130416	G	697	0.8013	0.6442	0.9966	-1.991	0.04649
2	2:238130434:G:T	238130434	T	697	0.7905	0.6359	0.9826	-2.118	0.03419
2	2:238140899:G:A	238140899	A	697	0.764	0.6066	0.9624	-2.286	0.02227
2	2:238161893:G:A	238161893	A	697	1.294	1.02	1.64	2.125	0.03358
2	2:238183903:G:A	238183903	A	697	0.6563	0.4674	0.9217	-2.431	0.01506
2	2:238187981:G:T	238187981	T	697	1.379	1.09	1.745	2.681	0.007345
2	2:239578479:T:C	239578479	C	697	0.7115	0.5361	0.9441	-2.358	0.01835
2	2:239578743:C:T	239578743	T	697	0.7248	0.5464	0.9614	-2.233	0.02557
2	2:240507535:G:A	240507535	A	697	1.514	1.012	2.267	2.016	0.04377
2	2:240574914:T:G	240574914	G	697	0.6673	0.4882	0.9121	-2.537	0.01119
2	2:240873778:C:T	240873778	T	697	1.593	1.031	2.461	2.099	0.03583
2	2:240874036:G:A	240874036	A	697	0.714	0.5174	0.9854	-2.049	0.04042
2	2:241372938:C:CT	241372938	CT	697	0.7911	0.6292	0.9945	-2.007	0.04477
2	2:241659659:C:T	241659659	T	694	0.7594	0.5994	0.9622	-2.28	0.02263
2	2:241668036:T:C	241668036	C	697	1.31	1.026	1.673	2.164	0.03046
2	2:241673494:A:G	241673494	A	692	0.765	0.6194	0.9449	-2.486	0.01291
2	2:241673583:CAT:C	241673583	C	697	0.7404	0.5784	0.9478	-2.386	0.01704
2	2:241673674:A:G	241673674	G	697	1.283	1.025	1.606	2.178	0.02944
2	2:241676047:T:C	241676047	T	697	0.7168	0.5736	0.8956	-2.93	0.003394
2	2:241676113:TG:T	241676113	T	697	1.291	1.007	1.654	2.016	0.04384
2	2:241677096:A:G	241677096	G	693	1.355	1.063	1.727	2.45	0.01428
2	2:241677742:T:C	241677742	T	697	0.746	0.5974	0.9316	-2.586	0.009723
2	2:241678377:A:G	241678377	A	694	0.7052	0.5677	0.8762	-3.154	0.00161
2	2:241678756:T:C	241678756	C	697	1.286	1.004	1.647	1.992	0.04641
2	2:241735544:T:G	241735544	T	697	0.7316	0.5734	0.9335	-2.513	0.01195
2	2:241751330:C:T	241751330	T	697	1.36	1.043	1.772	2.275	0.0229
2	2:1979602:A:C	1979602	C	697	0.7838	0.6258	0.9817	-2.121	0.03395
2	2:1979847:A:G	1979847	G	697	0.7776	0.621	0.9737	-2.193	0.02833
2	2:3208933:C:A	3208933	C	697	0.7613	0.5994	0.9671	-2.234	0.02547
2	2:3353078:A:G	3353078	G	694	1.411	1.027	1.939	2.121	0.03389
2	2:3354524:T:C	3354524	C	697	0.5478	0.3484	0.8614	-2.606	0.009162
2	2:3701677:G:A	3701677	A	693	1.314	1.008	1.712	2.019	0.0435
2	2:3704016:C:T	3704016	T	695	1.325	1.01	1.738	2.031	0.04224
2	2:3708483:G:A	3708483	A	693	1.349	1.03	1.768	2.172	0.02989
2	2:8038605:A:G	8038605	G	697	1.465	1.135	1.891	2.933	0.003359
2	2:8038668:C:T	8038668	T	697	1.441	1.106	1.877	2.708	0.00676
2	2:9279454:G:A	9279454	A	697	0.6599	0.4388	0.9924	-1.996	0.04588
2	2:9279479:G:A	9279479	A	697	0.6498	0.4344	0.9721	-2.098	0.03592
2	2:9323325:C:T	9323325	C	697	0.7067	0.5221	0.9566	-2.247	0.02464
2	2:9327686:C:T	9327686	T	697	0.5874	0.3855	0.8952	-2.475	0.01332
3	3:9701714:TGGAG:T	9701714	TGGAG	697	0.6205	0.4009	0.9605	-2.141	0.0323
3	3:10360172:G:T	10360172	G	697	0.7864	0.6378	0.9697	-2.248	0.02457
3	3:10378403:T:C	10378403	T	697	1.349	1.064	1.711	2.473	0.01341
3	3:10379423:A:G	10379423	G	697	0.7475	0.5937	0.941	-2.478	0.01321
3	3:13638329:C:T	13638329	C	697	1.677	1.089	2.581	2.349	0.0188
3	3:14715223:A:G	14715223	A	697	0.7648	0.5974	0.979	-2.129	0.0333
3	3:14918697:G:T	14918697	T	697	0.7386	0.5784	0.9432	-2.429	0.01515
3	3:14921830:C:T	14921830	T	697	0.7426	0.5811	0.949	-2.378	0.01739
3	3:15414210:A:G	15414210	G	697	1.439	1.137	1.821	3.031	0.002438
3	3:15432008:G:A	15432008	A	697	0.7312	0.578	0.9248	-2.612	0.00901
3	3:15434504:C:G	15434504	G	697	0.6584	0.516	0.8401	-3.361	0.0007762
3	3:15456754:T:C	15456754	T	697	0.6726	0.5313	0.8516	-3.294	0.000986
3	3:15456765:G:A	15456765	G	697	0.6576	0.5202	0.8314	-3.504	0.0004584
3	3:15466254:G:A	15466254	G	697	0.6746	0.5338	0.8526	-3.295	0.0009847
3	3:15467705:T:C	15467705	T	697	0.677	0.5368	0.8538	-3.294	0.0009869
3	3:15467820:C:G	15467820	C	697	0.7058	0.5585	0.892	-2.916	0.003542
3	3:15474188:C:T	15474188	T	697	1.393	1.099	1.765	2.742	0.006103
3	3:15474411:C:G	15474411	G	697	1.504	1.191	1.899	3.424	0.0006168
3	3:15474974:T:C	15474974	C	697	1.468	1.16	1.859	3.192	0.001413
3	3:15475403:T:C	15475403	C	697	1.468	1.16	1.859	3.192	0.001413
3	3:15475518:G:A	15475518	A	697	1.418	1.119	1.798	2.889	0.003868
3	3:15477224:G:C	15477224	C	697	1.393	1.101	1.763	2.76	0.005784
3	3:15477334:G:A	15477334	A	697	1.418	1.119	1.798	2.889	0.003868
3	3:15477382:T:C	15477382	C	697	1.435	1.133	1.819	2.993	0.002765
3	3:15478737:C:T	15478737	T	697	1.468	1.16	1.859	3.192	0.001413
3	3:15479132:T:G	15479132	G	697	1.404	1.087	1.814	2.599	0.009348
3	3:15479170:G:T	15479170	T	697	1.432	1.132	1.81	2.997	0.002727
3	3:15488036:T:C	15488036	C	697	1.381	1.091	1.748	2.687	0.007211
3	3:15496484:T:C	15496484	C	697	1.297	1.03	1.634	2.213	0.02689
3	3:15498641:T:G	15498641	G	697	1.337	1.043	1.715	2.29	0.02204
3	3:15676186:G:A	15676186	A	697	0.7215	0.5683	0.9159	-2.682	0.00732
3	3:15685501:A:G	15685501	A	697	0.7797	0.626	0.9713	-2.22	0.02642
3	3:15686316:A:G	15686316	A	696	0.772	0.621	0.9597	-2.33	0.01981
3	3:15696103:T:C	15696103	C	697	0.7929	0.6298	0.9982	-1.975	0.04822
3	3:15696182:G:A	15696182	A	697	0.7929	0.6298	0.9982	-1.975	0.04822
3	3:15696191:T:C	15696191	C	697	0.7929	0.6298	0.9982	-1.975	0.04822
3	3:15707845:T:C	15707845	T	697	0.7874	0.6311	0.9826	-2.116	0.03437
3	3:15712134:A:G	15712134	G	697	0.7492	0.5914	0.9491	-2.393	0.01673
3	3:15714708:A:T	15714708	T	697	0.7628	0.6067	0.959	-2.318	0.02044
3	3:15766218:T:A	15766218	A	697	0.7487	0.5917	0.9473	-2.411	0.01592
3	3:15859466:A:C	15859466	C	697	0.7415	0.5856	0.9389	-2.484	0.013
3	3:16222530:T:A	16222530	A	697	0.6999	0.539	0.9089	-2.676	0.007449
3	3:16227467:T:A	16227467	A	697	0.6177	0.4676	0.816	-3.392	0.0006943
3	3:16227479:C:A	16227479	A	697	0.6092	0.4604	0.8061	-3.469	0.0005228
3	3:16493722:C:T	16493722	T	696	1.336	1.056	1.692	2.409	0.016
3	3:24127870:T:C	24127870	T	697	0.795	0.6357	0.9942	-2.011	0.04431
3	3:24521433:T:A	24521433	A	697	0.4853	0.3039	0.775	-3.028	0.002465
3	3:24521436:C:G	24521436	G	697	0.4853	0.3039	0.775	-3.028	0.002465
3	3:24521437:T:G	24521437	G	697	0.4853	0.3039	0.775	-3.028	0.002465
3	3:24521440:C:CGGAGCGGAGGGGCAGCGGA	24521440	CGGAGCGGAGGGGCAGCGGA	697	0.4853	0.3039	0.775	-3.028	0.002465
3	3:26710002:A:T	26710002	T	697	1.315	1.004	1.723	1.988	0.0468
3	3:33053481:C:A	33053481	A	697	0.6473	0.4215	0.994	-1.988	0.04687
3	3:33053629:C:T	33053629	T	697	0.6473	0.4215	0.994	-1.988	0.04687
3	3:37494493:C:G	37494493	C	697	1.372	1.016	1.852	2.063	0.03915
3	3:38604932:C:T	38604932	T	697	0.6063	0.4027	0.9127	-2.397	0.01652
3	3:38606151:G:T	38606151	T	697	0.5676	0.3781	0.8522	-2.731	0.00631
3	3:40162687:T:C	40162687	C	697	0.7402	0.5709	0.9597	-2.27	0.0232
3	3:40209791:G:A	40209791	A	697	0.7507	0.5909	0.9538	-2.347	0.01892
3	3:40209901:T:C	40209901	C	697	0.7507	0.5909	0.9538	-2.347	0.01892
3	3:40309993:C:T	40309993	C	697	0.7876	0.629	0.9864	-2.08	0.03756
3	3:40424817:C:T	40424817	T	697	0.5402	0.3259	0.8956	-2.388	0.01696
3	3:40515837:T:C	40515837	C	697	1.409	1.014	1.959	2.042	0.04119
3	3:42199291:G:C	42199291	C	697	0.5226	0.3249	0.8405	-2.676	0.007443
3	3:42210376:CT:C	42210376	C	697	1.262	1.008	1.581	2.025	0.04284
3	3:42568882:A:G	42568882	A	697	1.254	1	1.573	1.962	0.04978
3	3:42659138:A:G	42659138	A	697	1.289	1.026	1.619	2.183	0.02903
3	3:42697102:C:T	42697102	T	697	0.5827	0.4027	0.8431	-2.865	0.004164
3	3:42708954:G:A	42708954	A	697	0.7753	0.6046	0.9941	-2.007	0.04479
3	3:42730546:A:T	42730546	T	697	0.5623	0.396	0.7985	-3.218	0.001292
3	3:42732656:C:T	42732656	T	697	0.5676	0.3995	0.8066	-3.159	0.001585
3	3:42732983:G:A	42732983	A	697	1.277	1.004	1.623	1.993	0.04622
3	3:42747422:G:C	42747422	C	697	0.5713	0.4021	0.8116	-3.125	0.001776
3	3:45095595:T:G	45095595	T	690	0.6741	0.5077	0.8952	-2.725	0.006433
3	3:46439503:A:G	46439503	G	697	1.527	1.004	2.323	1.98	0.0477
3	3:46673307:C:T	46673307	T	697	1.289	1.017	1.635	2.099	0.03585
3	3:46673331:C:G	46673331	G	697	1.289	1.017	1.635	2.099	0.03585
3	3:46715455:A:T	46715455	T	697	1.567	1.001	2.455	1.964	0.04957
3	3:46742643:T:C	46742643	C	697	1.568	1.019	2.412	2.047	0.04062
3	3:46742828:G:A	46742828	A	697	1.555	1.015	2.383	2.028	0.04253
3	3:46744963:A:G	46744963	G	697	1.521	1.001	2.311	1.966	0.04935
3	3:46753746:T:TG	46753746	TG	697	1.528	1.001	2.332	1.964	0.04959
3	3:46753747:T:C	46753747	C	697	1.528	1.001	2.332	1.964	0.04959
3	3:46863322:G:A	46863322	A	697	1.74	1.125	2.693	2.488	0.01285
3	3:46894037:G:T	46894037	G	697	0.7557	0.6042	0.9453	-2.453	0.01416
3	3:46901538:T:C	46901538	C	697	0.763	0.6107	0.9533	-2.381	0.01726
3	3:46902784:T:C	46902784	C	697	0.7665	0.6133	0.958	-2.337	0.01942
3	3:46922012:T:C	46922012	C	697	0.7886	0.6316	0.9847	-2.096	0.03608
3	3:46923707:C:G	46923707	G	697	0.7838	0.6274	0.9791	-2.146	0.03186
3	3:47019693:G:A	47019693	A	697	0.7196	0.5567	0.9301	-2.514	0.01195
3	3:47693210:A:G	47693210	G	697	1.294	1.012	1.653	2.058	0.0396
3	3:47729118:C:G	47729118	G	697	0.5848	0.3643	0.9389	-2.221	0.02634
3	3:47911915:A:C	47911915	C	697	1.298	1.023	1.646	2.149	0.0316
3	3:47912243:C:A	47912243	A	697	1.29	1.017	1.637	2.098	0.03591
3	3:47914934:C:T	47914934	T	697	1.29	1.017	1.637	2.098	0.03591
3	3:47915016:T:C	47915016	C	697	1.353	1.059	1.728	2.416	0.01568
3	3:47916547:G:T	47916547	T	697	1.353	1.059	1.728	2.416	0.01568
3	3:47977742:A:G	47977742	A	697	1.298	1.023	1.646	2.149	0.0316
3	3:47977768:A:G	47977768	A	697	1.298	1.023	1.646	2.149	0.0316
3	3:51385335:T:G	51385335	G	670	1.738	1.053	2.868	2.162	0.03059
3	3:52063044:C:T	52063044	C	697	0.7926	0.6311	0.9955	-1.999	0.04562
3	3:52075825:T:C	52075825	C	697	1.287	1.024	1.617	2.166	0.03032
3	3:52396510:G:A	52396510	A	697	1.287	1	1.655	1.961	0.04986
3	3:52453878:T:C	52453878	C	697	1.593	1.079	2.352	2.34	0.01926
3	3:52492519:G:A	52492519	A	697	1.504	1.011	2.239	2.014	0.04401
3	3:52787136:T:C	52787136	C	697	0.6952	0.4834	0.9999	-1.961	0.04991
3	3:53710292:T:C	53710292	C	697	1.478	1.038	2.104	2.166	0.0303
3	3:53745798:A:G	53745798	G	697	1.343	1.004	1.796	1.986	0.04706
3	3:53822626:C:T	53822626	C	697	0.6999	0.5578	0.8782	-3.082	0.002058
3	3:53823890:T:G	53823890	G	697	0.7102	0.5655	0.892	-2.943	0.003246
3	3:53824137:C:T	53824137	C	697	0.6902	0.5538	0.86	-3.303	0.0009566
3	3:54871658:C:G	54871658	G	697	0.6424	0.445	0.9272	-2.363	0.01811
3	3:54871740:AG:A	54871740	AG	682	0.7489	0.6029	0.9304	-2.612	0.009005
3	3:54888208:G:A	54888208	A	697	0.6202	0.3943	0.9755	-2.068	0.03868
3	3:54888286:C:T	54888286	T	697	0.6057	0.3856	0.9512	-2.177	0.02948
3	3:54894735:G:C	54894735	C	697	0.6343	0.4024	0.9999	-1.961	0.04993
3	3:54896672:A:T	54896672	T	697	0.5823	0.3662	0.9258	-2.286	0.02227
3	3:54896767:C:T	54896767	T	697	0.5823	0.3662	0.9258	-2.286	0.02227
3	3:57661644:G:A	57661644	A	697	0.6188	0.4011	0.9547	-2.169	0.03006
3	3:57757610:C:G	57757610	G	690	1.254	1.016	1.548	2.106	0.03522
3	3:58205503:G:T	58205503	T	697	0.5106	0.3119	0.8358	-2.673	0.007512
3	3:58586850:C:G	58586850	G	697	0.7978	0.6373	0.9987	-1.971	0.04871
3	3:59922400:A:G	59922400	G	697	1.306	1.028	1.661	2.182	0.02912
3	3:63999191:C:CT	63999191	CT	696	1.367	1.011	1.848	2.032	0.04215
3	3:64539501:C:T	64539501	T	697	0.6948	0.5561	0.8683	-3.202	0.001364
3	3:64540975:CCAATGTG:C	64540975	C	695	0.7557	0.6092	0.9374	-2.548	0.01082
3	3:64541266:A:C	64541266	C	697	0.6969	0.5576	0.871	-3.174	0.001503
3	3:64541660:C:T	64541660	T	697	0.7036	0.5632	0.879	-3.095	0.001967
3	3:64541789:C:T	64541789	C	697	1.281	1.028	1.596	2.203	0.0276
3	3:64568583:G:A	64568583	A	697	1.342	1.033	1.743	2.206	0.02736
3	3:64594392:C:T	64594392	T	697	2.093	1.267	3.456	2.885	0.003915
3	3:64594451:GA:G	64594451	G	697	2.093	1.267	3.456	2.885	0.003915
3	3:64594493:C:T	64594493	C	697	0.6356	0.4805	0.8408	-3.175	0.001497
3	3:64631394:C:T	64631394	C	697	0.6068	0.3885	0.9477	-2.196	0.0281
3	3:69104784:A:T	69104784	T	697	1.413	1.053	1.896	2.304	0.02124
3	3:69182846:G:T	69182846	T	697	0.6503	0.4538	0.932	-2.344	0.01909
3	3:69196136:T:C	69196136	C	697	0.6853	0.4804	0.9775	-2.086	0.03702
3	3:69196472:A:G	69196472	G	692	1.563	1.086	2.248	2.405	0.01618
3	3:71725079:A:G	71725079	G	685	1.39	1.094	1.766	2.693	0.007076
3	3:75370585:T:G	75370585	G	697	0.5351	0.331	0.8653	-2.55	0.01076
3	3:77595049:C:T	77595049	T	697	1.389	1.001	1.929	1.964	0.04957
3	3:77617785:CA:C	77617785	C	697	1.382	1.036	1.844	2.203	0.02763
3	3:77635071:C:T	77635071	T	697	1.421	1.064	1.899	2.379	0.01736
3	3:81499058:TAATAA:TAAGAATAA	81499058	TAAGAATAA	697	0.7953	0.6359	0.9947	-2.007	0.04478
3	3:81761574:C:T	81761574	C	697	0.7924	0.6333	0.9915	-2.034	0.04191
3	3:98264273:A:G	98264273	A	697	0.7873	0.6294	0.9849	-2.093	0.03631
3	3:98264413:C:G	98264413	C	697	0.7768	0.6166	0.9786	-2.143	0.03207
3	3:98264530:A:G	98264530	A	697	0.7873	0.6294	0.9849	-2.093	0.03631
3	3:98264547:C:G	98264547	C	697	0.7915	0.6329	0.9899	-2.049	0.04045
3	3:98264867:T:C	98264867	T	697	0.7701	0.6118	0.9692	-2.226	0.026
3	3:98265098:A:G	98265098	A	696	0.7766	0.6185	0.9751	-2.177	0.02945
3	3:98282933:G:C	98282933	C	697	0.6908	0.5339	0.8937	-2.815	0.004877
3	3:100847727:A:G	100847727	G	697	0.7168	0.5223	0.9837	-2.061	0.03926
3	3:101327827:C:A	101327827	A	697	0.773	0.6122	0.976	-2.164	0.03048
3	3:101341872:T:G	101341872	G	697	0.7803	0.6183	0.9847	-2.09	0.03666
3	3:101361850:T:C	101361850	C	696	0.7676	0.607	0.9706	-2.209	0.02715
3	3:101366569:G:A	101366569	A	697	0.773	0.6122	0.976	-2.164	0.03048
3	3:101417541:C:A	101417541	A	694	0.7898	0.628	0.9932	-2.019	0.04353
3	3:101501045:G:C	101501045	C	697	0.7839	0.6214	0.9889	-2.054	0.03997
3	3:105737111:T:C	105737111	C	697	1.286	1.016	1.627	2.093	0.03634
3	3:107249347:G:A	107249347	A	697	1.459	1.044	2.04	2.213	0.0269
3	3:112349593:C:T	112349593	T	691	1.391	1.044	1.854	2.254	0.02418
3	3:112469762:T:G	112469762	G	697	1.883	1.178	3.009	2.645	0.008169
3	3:112471533:T:C	112471533	C	697	1.889	1.186	3.008	2.678	0.00741
3	3:112536660:G:A	112536660	A	696	2.35	1.358	4.067	3.054	0.002255
3	3:112541724:G:A	112541724	A	697	2.356	1.371	4.049	3.101	0.001932
3	3:112544012:A:C	112544012	C	697	2.244	1.316	3.826	2.967	0.003005
3	3:112544110:T:C	112544110	C	697	2.244	1.316	3.826	2.967	0.003005
3	3:112548498:TA:T	112548498	T	697	2.244	1.316	3.826	2.967	0.003005
3	3:112570658:C:T	112570658	T	697	1.93	1.185	3.143	2.641	0.008278
3	3:112581344:T:C	112581344	C	697	2.083	1.248	3.475	2.809	0.004965
3	3:112991534:T:C	112991534	C	697	0.7337	0.555	0.97	-2.174	0.02971
3	3:113005814:T:C	113005814	C	697	0.7337	0.555	0.97	-2.174	0.02971
3	3:113008352:G:A	113008352	A	697	0.7337	0.555	0.97	-2.174	0.02971
3	3:113019778:C:T	113019778	T	697	1.27	1.005	1.604	2.002	0.04524
3	3:113937986:C:G	113937986	G	681	1.295	1.032	1.626	2.23	0.02576
3	3:113940461:G:C	113940461	C	695	1.329	1.025	1.722	2.148	0.03169
3	3:122976083:C:T	122976083	T	697	0.6369	0.4303	0.9426	-2.256	0.0241
3	3:123145589:G:A	123145589	G	697	0.7448	0.564	0.9836	-2.077	0.03783
3	3:123146289:T:A	123146289	T	697	0.7448	0.564	0.9836	-2.077	0.03783
3	3:123286629:G:T	123286629	T	697	1.576	1.026	2.42	2.079	0.03761
3	3:123320649:A:G	123320649	G	694	1.62	1.121	2.343	2.566	0.0103
3	3:123692675:G:C	123692675	C	697	1.254	1.004	1.568	1.993	0.04631
3	3:123700269:GTTC:G	123700269	GTTC	697	0.7533	0.6057	0.9367	-2.548	0.01084
3	3:123700441:C:T	123700441	C	697	0.7575	0.6097	0.9411	-2.508	0.01214
3	3:123700726:G:T	123700726	G	697	0.7148	0.5741	0.8899	-3.003	0.002673
3	3:123700886:A:G	123700886	A	697	0.729	0.5856	0.9076	-2.827	0.004694
3	3:123701579:G:A	123701579	G	693	0.6988	0.564	0.8659	-3.276	0.001054
3	3:123735327:G:C	123735327	C	697	1.785	1.029	3.095	2.063	0.03916
3	3:123739046:G:A	123739046	G	697	1.824	1.054	3.157	2.147	0.0318
3	3:123980298:C:T	123980298	T	697	1.319	1.049	1.657	2.374	0.0176
3	3:123980452:G:A	123980452	A	697	1.319	1.049	1.657	2.374	0.0176
3	3:124395082:A:T	124395082	A	697	0.7766	0.605	0.9967	-1.986	0.04707
3	3:124766218:T:C	124766218	C	697	1.476	1.017	2.144	2.048	0.04057
3	3:124796548:G:A	124796548	A	697	1.491	1.033	2.153	2.132	0.03298
3	3:124796789:C:T	124796789	T	697	1.491	1.033	2.153	2.132	0.03298
3	3:124886889:T:C	124886889	T	697	1.417	1.006	1.994	1.997	0.04585
3	3:125107564:T:C	125107564	C	697	0.6062	0.4049	0.9076	-2.431	0.01508
3	3:125232977:C:T	125232977	T	697	0.7868	0.6261	0.9889	-2.056	0.03977
3	3:126510630:C:T	126510630	T	697	0.6358	0.4419	0.9148	-2.439	0.01471
3	3:126608435:G:A	126608435	A	697	1.483	1.112	1.978	2.68	0.007362
3	3:126622441:T:C	126622441	C	697	1.483	1.112	1.978	2.68	0.007362
3	3:126666224:C:T	126666224	T	697	1.452	1.084	1.946	2.499	0.01246
3	3:126666227:G:A	126666227	A	697	1.452	1.084	1.946	2.499	0.01246
3	3:127618091:A:G	127618091	A	697	0.7374	0.5644	0.9636	-2.232	0.02563
3	3:127672175:A:G	127672175	A	697	0.7073	0.5387	0.9287	-2.492	0.01269
3	3:129061871:G:A	129061871	A	697	0.6155	0.4226	0.8963	-2.531	0.01138
3	3:129555520:G:A	129555520	A	697	0.7266	0.5549	0.9513	-2.323	0.02016
3	3:129556363:C:T	129556363	T	697	0.7191	0.5492	0.9415	-2.398	0.01648
3	3:129558303:A:C	129558303	C	697	0.7151	0.5462	0.9362	-2.44	0.0147
3	3:129560727:T:C	129560727	C	697	0.7174	0.5479	0.9392	-2.416	0.01569
3	3:129567688:C:A	129567688	A	697	1.431	1.14	1.797	3.088	0.002012
3	3:129567792:G:A	129567792	A	697	1.319	1.039	1.676	2.272	0.0231
3	3:129571244:G:A	129571244	A	697	0.7454	0.5737	0.9684	-2.201	0.02777
3	3:129571344:T:C	129571344	C	697	1.373	1.082	1.743	2.609	0.009084
3	3:129572908:T:C	129572908	T	697	0.6895	0.548	0.8675	-3.174	0.001506
3	3:129573025:C:T	129573025	T	697	0.7403	0.5698	0.9618	-2.252	0.02435
3	3:129574413:T:C	129574413	T	697	0.6851	0.5439	0.863	-3.211	0.001321
3	3:129575613:C:T	129575613	T	697	1.407	1.109	1.785	2.808	0.004983
3	3:129575725:G:A	129575725	A	697	0.7191	0.5532	0.9347	-2.465	0.01372
3	3:129578380:C:G	129578380	G	697	1.388	1.095	1.76	2.705	0.006822
3	3:129578635:C:T	129578635	T	697	0.751	0.578	0.9758	-2.143	0.03208
3	3:129583786:G:A	129583786	A	697	0.7499	0.5785	0.972	-2.174	0.02968
3	3:129584645:C:G	129584645	G	697	0.7564	0.5829	0.9815	-2.101	0.03567
3	3:129589366:G:A	129589366	A	697	0.7564	0.5829	0.9815	-2.101	0.03567
3	3:131905253:G:A	131905253	A	697	0.67	0.4727	0.9495	-2.251	0.02437
3	3:136398667:C:T	136398667	T	697	1.338	1.035	1.73	2.223	0.02619
3	3:136854447:G:A	136854447	G	697	1.375	1.002	1.887	1.973	0.04852
3	3:136854598:A:G	136854598	A	697	1.375	1.002	1.887	1.973	0.04852
3	3:136855659:A:G	136855659	A	697	1.375	1.002	1.887	1.973	0.04852
3	3:136930621:C:T	136930621	C	697	1.375	1.002	1.887	1.973	0.04852
3	3:137010044:G:T	137010044	G	697	1.782	1.228	2.584	3.044	0.002338
3	3:137020545:CT:C	137020545	CT	697	1.804	1.244	2.614	3.115	0.001842
3	3:137020564:C:G	137020564	C	697	1.804	1.244	2.614	3.115	0.001842
3	3:138162433:T:C	138162433	C	697	0.6063	0.3774	0.974	-2.069	0.03854
3	3:138301433:A:G	138301433	A	697	1.39	1.009	1.914	2.017	0.04371
3	3:138306294:T:G	138306294	T	697	1.559	1.139	2.135	2.773	0.005562
3	3:138306554:A:G	138306554	A	696	1.503	1.124	2.008	2.752	0.005924
3	3:138314339:C:T	138314339	C	697	1.316	1.001	1.731	1.965	0.04938
3	3:141260273:C:A	141260273	A	697	0.6918	0.5243	0.9127	-2.606	0.009153
3	3:142213514:G:A	142213514	G	697	0.7974	0.641	0.9921	-2.031	0.04222
3	3:142848485:G:A	142848485	A	697	1.278	1.004	1.625	1.994	0.04615
3	3:143495272:T:C	143495272	C	697	0.7573	0.6081	0.9431	-2.483	0.01302
3	3:143811655:A:G	143811655	A	692	0.7782	0.6312	0.9595	-2.347	0.01892
3	3:149520808:C:CTTAA	149520808	CTTAA	697	1.419	1.04	1.937	2.207	0.02734
3	3:149525928:T:G	149525928	G	697	1.388	1.008	1.91	2.011	0.04434
3	3:150674023:A:C	150674023	C	697	0.7072	0.5046	0.9912	-2.012	0.04427
3	3:151378324:T:C	151378324	C	692	1.484	1.072	2.054	2.377	0.01746
3	3:151436878:T:C	151436878	T	697	0.6649	0.4455	0.9924	-1.998	0.04577
3	3:154429133:A:G	154429133	G	697	0.7316	0.5655	0.9465	-2.378	0.01738
3	3:155523804:A:G	155523804	A	697	0.5574	0.3504	0.8867	-2.468	0.0136
3	3:155523951:A:G	155523951	A	697	0.5574	0.3504	0.8867	-2.468	0.0136
3	3:155743118:C:T	155743118	T	697	1.576	1.02	2.436	2.048	0.04053
3	3:155743668:C:T	155743668	T	697	1.576	1.02	2.436	2.048	0.04053
3	3:155767513:C:T	155767513	C	697	1.56	1.032	2.36	2.108	0.035
3	3:156292136:C:T	156292136	C	697	0.7755	0.6168	0.9751	-2.176	0.02958
3	3:156516478:C:T	156516478	T	695	1.54	1.101	2.153	2.525	0.01158
3	3:156531362:C:T	156531362	T	697	0.5651	0.3975	0.8035	-3.178	0.001483
3	3:156548976:A:G	156548976	G	697	0.6456	0.4504	0.9255	-2.381	0.01726
3	3:157413999:A:C	157413999	C	697	1.328	1.019	1.73	2.098	0.03589
3	3:158537017:A:G	158537017	G	697	1.434	1.046	1.966	2.239	0.02517
3	3:158661058:A:G	158661058	G	697	1.488	1.104	2.006	2.608	0.009112
3	3:158697613:TAGA:T	158697613	T	697	1.456	1.081	1.962	2.471	0.01348
3	3:158711020:A:AAGGC	158711020	AAGGC	697	1.411	1.077	1.849	2.499	0.01245
3	3:164996508:C:T	164996508	T	697	0.6433	0.4174	0.9916	-1.998	0.04569
3	3:169800806:G:A	169800806	A	696	0.7021	0.503	0.9798	-2.08	0.03753
3	3:169921262:C:T	169921262	T	697	0.6355	0.4225	0.9557	-2.177	0.02945
3	3:172126997:A:T	172126997	A	697	0.7718	0.6077	0.9803	-2.123	0.03378
3	3:172759081:G:A	172759081	A	697	1.596	1.01	2.522	2.005	0.04499
3	3:179224643:C:G	179224643	G	697	0.7782	0.613	0.988	-2.059	0.0395
3	3:179240067:G:C	179240067	C	697	0.5308	0.3338	0.844	-2.676	0.007441
3	3:179250780:A:C	179250780	C	697	0.5256	0.3292	0.8392	-2.694	0.007055
3	3:179258803:T:A	179258803	T	696	0.7207	0.5316	0.977	-2.109	0.0349
3	3:179258989:C:T	179258989	C	697	0.7319	0.5382	0.9951	-1.991	0.04648
3	3:179259033:G:A	179259033	G	697	0.7319	0.5382	0.9951	-1.991	0.04648
3	3:179260290:T:G	179260290	T	697	0.7319	0.5382	0.9951	-1.991	0.04648
3	3:179260540:C:T	179260540	C	697	0.7319	0.5382	0.9951	-1.991	0.04648
3	3:179266787:A:G	179266787	G	697	0.5437	0.3374	0.876	-2.504	0.01228
3	3:179391947:A:G	179391947	A	697	1.269	1.008	1.597	2.025	0.04286
3	3:179419485:A:G	179419485	G	697	0.7575	0.6045	0.9491	-2.414	0.01579
3	3:179875513:C:T	179875513	T	697	0.6313	0.4262	0.935	-2.295	0.02172
3	3:183389782:G:A	183389782	A	697	1.811	1.167	2.812	2.647	0.00812
3	3:183806405:T:C	183806405	T	697	1.262	1.013	1.573	2.071	0.03838
3	3:183810654:C:T	183810654	C	697	1.276	1.024	1.591	2.169	0.03005
3	3:184292260:G:C	184292260	G	697	1.406	1.116	1.772	2.89	0.003857
3	3:184321878:A:G	184321878	A	697	1.291	1.019	1.634	2.117	0.03422
3	3:184328011:A:G	184328011	A	697	1.305	1.013	1.681	2.057	0.03965
3	3:184328567:C:T	184328567	C	697	1.274	1.006	1.613	2.01	0.04447
3	3:184352887:A:G	184352887	A	697	1.308	1.032	1.658	2.223	0.02619
3	3:184571364:A:G	184571364	G	697	0.7649	0.605	0.9671	-2.24	0.02509
3	3:184711115:T:G	184711115	G	697	1.285	1.015	1.628	2.085	0.03703
3	3:184711626:C:A	184711626	A	697	1.285	1.014	1.628	2.072	0.03825
3	3:184711930:A:G	184711930	G	686	1.31	1.038	1.653	2.278	0.02272
3	3:185428444:A:C	185428444	C	697	1.678	1.119	2.514	2.507	0.01219
3	3:187702028:T:C	187702028	C	697	0.715	0.5129	0.9966	-1.98	0.04768
3	3:187725526:G:A	187725526	A	697	0.692	0.4814	0.9946	-1.989	0.04669
3	3:187728271:C:T	187728271	T	697	0.692	0.4814	0.9946	-1.989	0.04669
3	3:188872658:A:G	188872658	G	697	1.301	1.027	1.647	2.182	0.02915
3	3:189215424:C:T	189215424	T	697	0.7819	0.6158	0.9927	-2.02	0.04335
3	3:190644431:A:T	190644431	T	697	0.6363	0.4343	0.9323	-2.32	0.02037
3	3:190648355:T:C	190648355	C	697	0.6693	0.4487	0.9982	-1.969	0.04896
3	3:193462611:A:C	193462611	C	686	1.35	1.091	1.669	2.766	0.005666
3	3:195868534:G:A	195868534	A	697	0.6338	0.4244	0.9464	-2.229	0.02581
3	3:196318023:G:C	196318023	G	697	1.382	1.02	1.871	2.091	0.03654
3	3:196661536:G:A	196661536	A	697	1.537	1.015	2.328	2.031	0.04222
3	3:197015419:T:C	197015419	C	697	0.7728	0.6	0.9953	-1.996	0.04591
3	3:197026484:T:C	197026484	T	692	0.7564	0.601	0.952	-2.379	0.01734
3	3:197852595:C:T	197852595	T	697	1.543	1.11	2.145	2.582	0.009823
3	3:1383061:C:T	1383061	T	697	2.2	1.281	3.78	2.856	0.004283
3	3:1385941:C:T	1385941	T	696	2.138	1.218	3.754	2.645	0.008166
3	3:3040066:A:T	3040066	A	697	1.254	1.008	1.561	2.032	0.04217
3	3:3040341:G:T	3040341	T	697	1.513	1.086	2.11	2.444	0.01452
3	3:3042969:C:T	3042969	T	697	1.56	1.091	2.232	2.435	0.01488
3	3:4411053:G:A	4411053	A	697	1.324	1.054	1.663	2.41	0.01593
3	3:4900747:C:G	4900747	G	697	0.791	0.6313	0.991	-2.038	0.04152
3	3:6861610:C:T	6861610	T	697	1.384	1.081	1.772	2.579	0.009912
3	3:8635259:T:C	8635259	T	697	1.322	1.004	1.739	1.992	0.04639
3	3:8963394:C:T	8963394	T	697	0.7917	0.632	0.9919	-2.031	0.04229
3	3:9800305:A:G	9800305	A	697	1.39	1.074	1.801	2.498	0.0125
3	3:9854575:T:A	9854575	A	697	0.7027	0.5524	0.8939	-2.874	0.004054
3	3:9928758:C:T	9928758	T	697	0.7149	0.5297	0.9649	-2.194	0.02824
4	4:343920:T:C	343920	C	697	1.516	1.021	2.252	2.061	0.03929
4	4:506820:T:G	506820	G	697	1.573	1.067	2.317	2.289	0.02206
4	4:765921:A:G	765921	G	697	0.7852	0.6276	0.9825	-2.115	0.03445
4	4:893312:C:A	893312	A	690	0.7035	0.5345	0.926	-2.509	0.01212
4	4:898328:T:C	898328	C	688	1.442	1.073	1.938	2.425	0.01532
4	4:973403:G:A	973403	A	691	1.493	1.006	2.215	1.991	0.04643
4	4:1058258:TGTGAAGAAGGTGCTTGCGGGGGTTAGAACGCA:T	1058258	T	697	0.4375	0.2644	0.724	-3.216	0.001298
4	4:1327789:TCCTGGGACGTCC:T	1327789	T	697	1.364	1.078	1.726	2.589	0.009619
4	4:10541866:A:T	10541866	T	696	1.433	1.012	2.031	2.025	0.04283
4	4:15479049:T:C	15479049	C	696	1.329	1.04	1.698	2.276	0.02285
4	4:15519780:G:A	15519780	A	697	0.7822	0.6144	0.9959	-1.993	0.04622
4	4:15537830:A:G	15537830	G	697	0.7422	0.5657	0.9737	-2.153	0.03136
4	4:15553445:GGTAAAAACAAAAAAT:G	15553445	G	695	0.6826	0.4827	0.9652	-2.16	0.03076
4	4:15574128:C:T	15574128	T	697	1.25	1.002	1.558	1.981	0.04762
4	4:15688305:G:A	15688305	A	697	1.259	1.009	1.572	2.039	0.04142
4	4:15704879:G:GTC	15704879	GTC	697	0.7904	0.6277	0.9951	-2.002	0.04533
4	4:15722710:G:A	15722710	A	697	1.452	1.113	1.893	2.753	0.005907
4	4:15722711:G:A	15722711	A	697	1.452	1.113	1.893	2.753	0.005907
4	4:15722820:G:T	15722820	T	697	1.387	1.063	1.809	2.41	0.01593
4	4:15722864:T:G	15722864	G	697	1.407	1.08	1.834	2.528	0.01147
4	4:15723442:G:T	15723442	T	697	1.36	1.047	1.767	2.306	0.02109
4	4:15723530:A:G	15723530	G	697	0.7558	0.5883	0.9711	-2.189	0.02856
4	4:15731625:C:T	15731625	T	692	1.341	1.038	1.732	2.248	0.02458
4	4:15737805:A:T	15737805	T	697	0.7453	0.5843	0.9505	-2.369	0.01786
4	4:15816768:G:A	15816768	A	696	1.541	1.128	2.105	2.718	0.006574
4	4:15984179:A:C	15984179	C	697	0.7461	0.5743	0.9694	-2.193	0.02831
4	4:15989652:G:A	15989652	G	697	0.7578	0.6051	0.949	-2.416	0.0157
4	4:22392616:T:G	22392616	G	697	1.634	1.005	2.656	1.981	0.04759
4	4:23814039:C:T	23814039	T	697	1.331	1.053	1.681	2.394	0.01666
4	4:25252251:C:T	25252251	T	697	1.583	1.061	2.362	2.252	0.02435
4	4:25361849:A:G	25361849	G	697	0.6077	0.423	0.8732	-2.693	0.007075
4	4:25392267:C:T	25392267	T	697	1.349	1.004	1.811	1.987	0.04687
4	4:25392456:A:G	25392456	G	697	1.36	1.014	1.823	2.053	0.04012
4	4:25406894:T:A	25406894	A	697	1.359	1.014	1.821	2.056	0.03982
4	4:25415487:T:A	25415487	A	697	0.6917	0.4883	0.98	-2.074	0.03809
4	4:25417661:T:C	25417661	C	697	1.371	1.081	1.74	2.598	0.009375
4	4:25914026:G:A	25914026	A	697	1.291	1.032	1.614	2.238	0.02519
4	4:25914236:C:A	25914236	A	697	0.7851	0.6228	0.9896	-2.049	0.04047
4	4:25914335:G:A	25914335	A	697	0.6484	0.4227	0.9947	-1.984	0.04722
4	4:28819384:A:G	28819384	A	690	0.6645	0.4747	0.9301	-2.382	0.0172
4	4:30333434:G:A	30333434	A	689	1.29	1.021	1.629	2.131	0.03309
4	4:30333453:G:A	30333453	A	691	1.269	1.005	1.602	2.002	0.04524
4	4:36281691:A:C	36281691	C	697	1.381	1.023	1.864	2.109	0.03498
4	4:36284155:G:A	36284155	A	697	1.874	1.117	3.145	2.378	0.01742
4	4:36308427:C:T	36308427	T	697	1.316	1.033	1.676	2.226	0.02604
4	4:37665173:T:G	37665173	G	697	0.6523	0.4308	0.9877	-2.019	0.04353
4	4:38774486:T:G	38774486	T	697	0.7444	0.593	0.9346	-2.543	0.011
4	4:38774870:T:G	38774870	T	697	0.7444	0.593	0.9346	-2.543	0.011
4	4:38914989:G:A	38914989	A	697	1.891	1.236	2.894	2.934	0.003343
4	4:39306567:G:A	39306567	G	697	1.522	1.068	2.17	2.322	0.02024
4	4:39446922:C:G	39446922	C	697	0.6974	0.5377	0.9046	-2.715	0.006622
4	4:39456250:T:TG	39456250	T	697	0.699	0.5387	0.907	-2.694	0.007054
4	4:39458104:T:C	39458104	T	697	0.684	0.5271	0.8877	-2.856	0.004294
4	4:40354405:A:G	40354405	A	697	0.7101	0.5043	0.9999	-1.961	0.04994
4	4:40425993:T:C	40425993	T	697	0.7922	0.6326	0.992	-2.03	0.04237
4	4:40776129:C:T	40776129	C	697	1.332	1.065	1.667	2.508	0.01214
4	4:40776145:T:G	40776145	T	697	1.332	1.065	1.667	2.508	0.01214
4	4:40823802:TA:T	40823802	T	697	0.7279	0.5658	0.9364	-2.471	0.01346
4	4:41257616:C:A	41257616	C	697	1.257	1.014	1.559	2.083	0.03728
4	4:41632842:C:T	41632842	T	697	0.6828	0.4913	0.949	-2.272	0.02309
4	4:41745990:T:G	41745990	G	656	1.937	1.162	3.226	2.538	0.01115
4	4:42400975:A:G	42400975	A	697	0.7339	0.5836	0.9228	-2.647	0.008113
4	4:42401544:T:C	42401544	T	694	0.7163	0.5716	0.8977	-2.897	0.003773
4	4:47558386:T:C	47558386	C	689	1.429	1.155	1.768	3.286	0.001017
4	4:47563464:G:C	47563464	G	697	0.7718	0.6199	0.961	-2.316	0.02057
4	4:47582029:G:A	47582029	G	697	0.7688	0.6133	0.9636	-2.282	0.0225
4	4:53145359:A:G	53145359	G	697	0.7277	0.5477	0.9668	-2.193	0.02834
4	4:55104615:G:A	55104615	A	697	1.55	1.034	2.323	2.12	0.03399
4	4:56592776:C:G	56592776	C	697	0.7751	0.6095	0.9857	-2.078	0.03773
4	4:56930734:G:A	56930734	A	697	1.314	1.012	1.706	2.049	0.04044
4	4:56932008:C:G	56932008	G	697	1.314	1.012	1.706	2.049	0.04044
4	4:56964497:T:C	56964497	C	697	1.344	1.027	1.758	2.153	0.03128
4	4:56977129:C:A	56977129	A	697	1.311	1.003	1.714	1.984	0.04724
4	4:70409515:C:T	70409515	T	697	0.6561	0.4654	0.9249	-2.405	0.01616
4	4:70764444:T:C	70764444	C	697	1.383	1.048	1.826	2.288	0.02216
4	4:70773491:C:G	70773491	G	697	1.383	1.048	1.826	2.288	0.02216
4	4:70773632:G:A	70773632	A	697	1.406	1.065	1.858	2.401	0.01633
4	4:70778454:G:T	70778454	T	697	1.383	1.048	1.826	2.288	0.02216
4	4:70793917:T:C	70793917	C	697	1.383	1.048	1.826	2.288	0.02216
4	4:70794051:G:A	70794051	A	697	1.383	1.048	1.826	2.288	0.02216
4	4:71752617:A:C	71752617	C	697	0.776	0.6051	0.9951	-1.999	0.04562
4	4:73065453:T:C	73065453	C	697	0.6921	0.4984	0.9611	-2.197	0.02801
4	4:73258121:A:C	73258121	C	697	0.6942	0.4948	0.9738	-2.114	0.03453
4	4:73436354:T:A	73436354	T	697	0.7724	0.6223	0.9587	-2.343	0.01913
4	4:73437153:T:C	73437153	C	697	0.764	0.6146	0.9496	-2.426	0.01527
4	4:74769981:T:C	74769981	C	697	1.814	1.173	2.806	2.678	0.007414
4	4:76280179:G:A	76280179	G	697	1.498	1.121	2.001	2.736	0.006217
4	4:76283347:C:T	76283347	C	697	1.459	1.114	1.91	2.747	0.006015
4	4:79907401:G:A	79907401	A	697	0.6155	0.3901	0.9712	-2.085	0.03704
4	4:80200370:T:A	80200370	T	695	0.7593	0.6037	0.9551	-2.353	0.01863
4	4:80203442:G:C	80203442	G	697	0.7833	0.6201	0.9894	-2.049	0.04046
4	4:80608160:A:T	80608160	T	697	1.263	1.011	1.579	2.053	0.04004
4	4:81171813:C:T	81171813	C	697	1.322	1.051	1.662	2.382	0.01721
4	4:82426156:TAAGA:T	82426156	T	697	1.48	1.105	1.982	2.63	0.008537
4	4:83267697:G:A	83267697	A	697	1.396	1.012	1.926	2.033	0.04205
4	4:83272213:C:T	83272213	C	697	1.383	1.014	1.887	2.049	0.04042
4	4:84244867:C:T	84244867	T	697	0.6504	0.4488	0.9426	-2.272	0.02307
4	4:86542660:G:A	86542660	A	697	1.427	1.103	1.848	2.702	0.006901
4	4:86542780:C:T	86542780	T	695	1.598	1.229	2.076	3.505	0.000457
4	4:86769845:A:G	86769845	G	697	1.301	1.015	1.666	2.08	0.0375
4	4:86807523:A:C	86807523	C	697	1.296	1.006	1.669	2.007	0.04475
4	4:88095630:A:G	88095630	A	697	0.7577	0.5746	0.9991	-1.966	0.04925
4	4:88101210:C:T	88101210	C	697	0.753	0.5734	0.989	-2.04	0.0414
4	4:95202830:C:T	95202830	T	697	0.79	0.6259	0.9972	-1.984	0.0473
4	4:95206718:T:G	95206718	G	697	0.7822	0.6172	0.9912	-2.033	0.04201
4	4:97972286:A:G	97972286	G	697	1.285	1.009	1.637	2.029	0.04245
4	4:97972325:C:T	97972325	T	697	1.285	1.009	1.637	2.029	0.04245
4	4:97981127:A:G	97981127	G	697	0.7802	0.6164	0.9875	-2.064	0.039
4	4:98105986:T:C	98105986	C	697	0.7588	0.59	0.9759	-2.15	0.03158
4	4:98128442:A:G	98128442	G	697	0.7551	0.5876	0.9703	-2.196	0.02813
4	4:98134329:T:C	98134329	C	697	0.7588	0.59	0.9759	-2.15	0.03158
4	4:98143228:A:G	98143228	G	697	0.7435	0.578	0.9564	-2.307	0.02105
4	4:105369672:A:ACTTGGGGAAAAAGAGT	105369672	ACTTGGGGAAAAAGAGT	697	0.8025	0.6443	0.9996	-1.964	0.04959
4	4:105370964:G:C	105370964	G	693	1.297	1.025	1.642	2.164	0.03043
4	4:105396213:T:TATAAA	105396213	T	696	1.273	1.009	1.605	2.039	0.04141
4	4:105396272:C:G	105396272	C	697	1.344	1.058	1.707	2.424	0.01536
4	4:105396341:CCAAA:C	105396341	CCAAA	697	1.344	1.058	1.707	2.424	0.01536
4	4:105399242:G:C	105399242	G	697	1.319	1.04	1.674	2.28	0.02259
4	4:105399289:G:A	105399289	G	697	1.32	1.042	1.673	2.3	0.02146
4	4:108620343:C:T	108620343	C	697	1.284	1.013	1.626	2.07	0.03843
4	4:108620447:T:A	108620447	T	697	1.284	1.013	1.626	2.07	0.03843
4	4:109525298:A:G	109525298	A	694	0.7825	0.6203	0.9871	-2.07	0.03847
4	4:109760349:C:T	109760349	T	697	0.7827	0.6172	0.9925	-2.022	0.04321
4	4:109816233:T:C	109816233	T	697	0.6139	0.3798	0.9924	-1.991	0.04647
4	4:109865361:A:G	109865361	A	689	0.7927	0.6358	0.9884	-2.064	0.03903
4	4:110620998:G:A	110620998	A	697	1.36	1.013	1.825	2.048	0.04059
4	4:113146077:G:A	113146077	G	697	1.261	1	1.59	1.963	0.0496
4	4:118053991:C:T	118053991	T	697	0.4277	0.2627	0.6964	-3.415	0.0006379
4	4:119409117:C:G	119409117	G	696	0.7898	0.6283	0.9928	-2.022	0.04318
4	4:119502564:C:T	119502564	T	696	0.7897	0.6269	0.9947	-2.005	0.04492
4	4:119502574:T:C	119502574	C	697	0.7864	0.6244	0.9904	-2.042	0.04116
4	4:119502780:G:C	119502780	C	697	0.7849	0.6233	0.9884	-2.059	0.03951
4	4:119504622:A:C	119504622	C	697	0.7747	0.6158	0.9745	-2.18	0.02923
4	4:119539151:T:C	119539151	C	697	0.7779	0.6186	0.9782	-2.149	0.03166
4	4:119553704:A:G	119553704	G	697	0.7617	0.6051	0.9589	-2.317	0.02051
4	4:119560276:T:C	119560276	C	697	0.7734	0.6148	0.973	-2.193	0.02828
4	4:119607369:ATCT:A	119607369	ATCT	697	0.7324	0.5862	0.9152	-2.739	0.006161
4	4:119628303:G:GCAAGTACATTTTTGTATTTGAAC	119628303	G	694	0.6654	0.5323	0.8317	-3.578	0.0003464
4	4:119628986:GGCA:G	119628986	G	691	0.7516	0.5947	0.9499	-2.391	0.01682
4	4:121760218:T:C	121760218	T	697	0.6838	0.4876	0.9588	-2.204	0.02754
4	4:121761852:G:A	121761852	G	697	0.6994	0.5009	0.9764	-2.1	0.03573
4	4:121766336:G:C	121766336	G	697	0.7804	0.6238	0.9762	-2.17	0.02998
4	4:121811744:A:G	121811744	A	693	0.6692	0.4876	0.9185	-2.486	0.0129
4	4:121821062:T:C	121821062	T	697	0.6542	0.4395	0.974	-2.09	0.03662
4	4:121828281:G:T	121828281	G	697	0.6633	0.4802	0.9163	-2.49	0.01277
4	4:122456327:C:A	122456327	C	697	1.254	1.002	1.57	1.974	0.04835
4	4:138214645:T:C	138214645	C	694	0.7817	0.6125	0.9976	-1.979	0.04778
4	4:142086016:C:A	142086016	A	694	1.425	1.116	1.821	2.839	0.004528
4	4:142122187:A:G	142122187	G	697	1.367	1.054	1.775	2.354	0.01859
4	4:142123274:T:C	142123274	C	697	1.367	1.054	1.775	2.354	0.01859
4	4:142124872:T:C	142124872	C	696	1.434	1.104	1.863	2.7	0.006936
4	4:145146461:CATAA:CATAAATAA	145146461	CATAAATAA	695	1.514	1.076	2.13	2.378	0.01739
4	4:145765262:C:T	145765262	C	697	0.7851	0.6204	0.9935	-2.014	0.044
4	4:146224422:C:A	146224422	A	697	0.6259	0.4313	0.9084	-2.466	0.01367
4	4:146228806:T:C	146228806	C	697	0.6119	0.4328	0.8651	-2.78	0.005428
4	4:147906822:A:G	147906822	A	694	0.7961	0.6343	0.9993	-1.966	0.04929
4	4:150277721:C:T	150277721	T	697	1.353	1.026	1.783	2.144	0.03201
4	4:150310219:T:C	150310219	C	697	0.7934	0.6326	0.9949	-2.004	0.04508
4	4:151646758:C:T	151646758	T	697	0.714	0.5395	0.945	-2.356	0.01849
4	4:153604306:C:T	153604306	T	697	1.296	1.014	1.656	2.069	0.03859
4	4:154298166:C:T	154298166	T	697	0.6998	0.492	0.9954	-1.986	0.04708
4	4:154298209:A:G	154298209	G	697	0.6998	0.492	0.9954	-1.986	0.04708
4	4:154298510:G:C	154298510	C	697	0.6998	0.492	0.9954	-1.986	0.04708
4	4:154305269:C:A	154305269	A	697	1.648	1.301	2.087	4.14	3.476e-05
4	4:154320286:G:A	154320286	A	696	1.649	1.306	2.082	4.204	2.626e-05
4	4:154320420:G:A	154320420	A	697	1.635	1.291	2.071	4.075	4.599e-05
4	4:154321231:C:T	154321231	T	695	1.658	1.31	2.099	4.205	2.614e-05
4	4:154328279:T:C	154328279	C	697	0.6921	0.4862	0.9851	-2.043	0.04105
4	4:154335025:A:G	154335025	G	697	1.461	1.166	1.83	3.297	0.0009776
4	4:154366165:G:C	154366165	C	697	0.7339	0.5887	0.9149	-2.751	0.00595
4	4:154366383:T:C	154366383	C	697	0.7389	0.5926	0.9213	-2.688	0.007181
4	4:158973125:T:C	158973125	C	697	0.6805	0.5037	0.9194	-2.507	0.01216
4	4:161386160:C:A	161386160	A	697	1.726	1.002	2.975	1.966	0.0493
4	4:163517371:G:A	163517371	A	697	0.767	0.608	0.9677	-2.237	0.02529
4	4:163519429:T:C	163519429	C	697	0.7706	0.6102	0.9732	-2.188	0.02865
4	4:163545672:C:T	163545672	T	697	0.7446	0.5878	0.9431	-2.446	0.01446
4	4:164957457:T:A	164957457	A	697	0.5124	0.3448	0.7613	-3.309	0.0009348
4	4:165059990:A:G	165059990	G	697	0.6609	0.438	0.9973	-1.973	0.0485
4	4:165060518:A:G	165060518	G	697	0.6561	0.4352	0.989	-2.013	0.04411
4	4:168394609:C:A	168394609	C	697	1.761	1.158	2.676	2.647	0.008119
4	4:168441406:C:G	168441406	C	697	0.7576	0.6007	0.9555	-2.344	0.01906
4	4:168448769:C:T	168448769	C	697	0.7448	0.5907	0.9391	-2.491	0.01274
4	4:168470940:G:A	168470940	A	697	0.7446	0.5761	0.9623	-2.253	0.02424
4	4:168700040:G:A	168700040	A	695	0.7725	0.6136	0.9727	-2.196	0.02813
4	4:173168853:G:A	173168853	G	697	0.7858	0.6293	0.9812	-2.128	0.03337
4	4:173529137:G:C	173529137	C	697	1.531	1.128	2.077	2.736	0.006212
4	4:173536705:T:G	173536705	G	697	1.743	1.141	2.665	2.567	0.01025
4	4:173536991:C:G	173536991	G	697	0.781	0.6147	0.9923	-2.023	0.04305
4	4:174508219:GT:G	174508219	GT	697	1.453	1.077	1.96	2.445	0.01448
4	4:176195628:T:C	176195628	T	695	0.7542	0.6109	0.9312	-2.623	0.008724
4	4:176216837:C:T	176216837	C	697	0.7766	0.6163	0.9786	-2.143	0.03208
4	4:182628678:T:G	182628678	G	697	0.6715	0.4891	0.9218	-2.463	0.01377
4	4:183265155:C:T	183265155	T	697	2.004	1.164	3.451	2.507	0.01218
4	4:183666447:G:A	183666447	A	697	1.691	1.13	2.531	2.554	0.01065
4	4:183666968:C:T	183666968	T	696	1.496	1.069	2.094	2.352	0.0187
4	4:183666995:T:A	183666995	A	697	0.6516	0.4322	0.9822	-2.046	0.04078
4	4:183667152:A:T	183667152	T	697	1.483	1.043	2.108	2.195	0.02817
4	4:186194687:C:T	186194687	T	697	1.349	1.046	1.74	2.31	0.02091
4	4:186197508:G:T	186197508	T	697	1.383	1.071	1.785	2.488	0.01284
4	4:186201150:C:T	186201150	T	695	1.339	1.038	1.728	2.246	0.02467
4	4:186205396:TC:T	186205396	T	697	0.7716	0.6006	0.9913	-2.028	0.04253
4	4:186209044:A:G	186209044	G	697	1.357	1.055	1.746	2.376	0.01751
4	4:186251126:G:A	186251126	A	697	1.367	1.069	1.748	2.493	0.01266
4	4:186254568:T:A	186254568	A	697	1.359	1.063	1.738	2.45	0.0143
4	4:186613388:T:A	186613388	A	697	1.267	1.014	1.584	2.078	0.03771
4	4:186621601:T:C	186621601	C	697	1.286	1.028	1.608	2.206	0.02736
4	4:186621832:G:C	186621832	C	697	1.286	1.028	1.608	2.206	0.02736
4	4:188091574:G:C	188091574	G	697	0.5785	0.3901	0.8578	-2.723	0.006471
4	4:188140069:C:T	188140069	T	697	0.666	0.4448	0.9973	-1.973	0.04846
4	4:1200842:T:C	1200842	T	697	1.271	1.006	1.606	2.008	0.04463
4	4:1223542:G:A	1223542	A	697	0.639	0.4156	0.9824	-2.041	0.04128
4	4:1289820:G:T	1289820	T	697	1.313	1.038	1.662	2.269	0.02329
4	4:1297852:T:C	1297852	T	697	0.7915	0.6314	0.9923	-2.027	0.04267
4	4:1298181:C:T	1298181	T	694	1.312	1.037	1.661	2.262	0.02372
4	4:1298182:C:T	1298182	T	694	1.305	1.031	1.65	2.217	0.02663
4	4:1298226:T:C	1298226	C	688	1.404	1.115	1.767	2.891	0.003841
4	4:1298235:T:G	1298235	G	687	1.421	1.13	1.788	3.001	0.002693
4	4:1315628:C:T	1315628	T	697	1.319	1.042	1.668	2.305	0.02115
4	4:1349617:T:C	1349617	T	697	0.774	0.6169	0.971	-2.214	0.02683
4	4:1353008:A:G	1353008	G	697	1.324	1.046	1.675	2.335	0.01955
4	4:1355241:G:A	1355241	A	697	1.309	1.036	1.653	2.26	0.02384
4	4:1380907:C:A	1380907	C	697	0.7738	0.6093	0.9827	-2.103	0.03543
4	4:1380986:C:T	1380986	C	697	0.7738	0.6093	0.9827	-2.103	0.03543
4	4:1381001:A:G	1381001	A	697	0.7738	0.6093	0.9827	-2.103	0.03543
4	4:1383827:A:G	1383827	A	697	0.7709	0.6056	0.9812	-2.114	0.03449
4	4:1394795:A:G	1394795	A	663	0.7587	0.5982	0.9623	-2.276	0.02282
4	4:1403509:T:G	1403509	T	696	0.7673	0.6082	0.9679	-2.235	0.0254
4	4:1406384:T:C	1406384	T	697	0.7796	0.6225	0.9763	-2.169	0.0301
4	4:2339410:C:T	2339410	T	697	0.7186	0.5734	0.9005	-2.87	0.004109
4	4:2339467:T:C	2339467	T	697	1.573	1.238	1.998	3.707	0.0002096
4	4:2341454:C:T	2341454	T	697	0.7462	0.5965	0.9335	-2.562	0.0104
4	4:2438011:G:A	2438011	G	697	1.253	1.003	1.566	1.988	0.04679
4	4:3767602:G:A	3767602	A	691	1.596	1.146	2.221	2.769	0.005631
4	4:4420831:A:C	4420831	C	697	0.7642	0.6037	0.9673	-2.236	0.02534
4	4:5126914:A:G	5126914	G	695	1.643	1.174	2.301	2.893	0.003821
4	4:5665406:G:A	5665406	A	697	0.6756	0.509	0.8968	-2.714	0.006647
4	4:5665407:C:A	5665407	A	697	0.6756	0.509	0.8968	-2.714	0.006647
4	4:5685530:G:A	5685530	A	697	0.6124	0.426	0.8804	-2.648	0.008093
4	4:5729227:G:A	5729227	A	697	0.6658	0.4566	0.9709	-2.113	0.03458
4	4:5964847:T:C	5964847	C	697	0.5717	0.3772	0.8664	-2.636	0.008387
4	4:5964891:A:G	5964891	G	697	0.6845	0.4862	0.9637	-2.172	0.02986
4	4:5964938:G:A	5964938	A	697	0.5808	0.384	0.8785	-2.574	0.01006
4	4:5965074:T:C	5965074	C	697	0.5808	0.384	0.8785	-2.574	0.01006
4	4:5965178:C:T	5965178	T	697	0.5808	0.384	0.8785	-2.574	0.01006
4	4:5965216:T:C	5965216	C	697	0.572	0.378	0.8657	-2.642	0.00824
4	4:5967525:A:G	5967525	G	697	0.6607	0.4715	0.9258	-2.408	0.01604
4	4:5967637:T:C	5967637	C	697	0.6607	0.4715	0.9258	-2.408	0.01604
4	4:6288867:T:C	6288867	T	694	0.6099	0.3928	0.947	-2.203	0.02762
4	4:6289276:C:G	6289276	C	697	0.5904	0.3595	0.9698	-2.081	0.03742
4	4:6291072:A:C	6291072	A	697	0.5904	0.3595	0.9698	-2.081	0.03742
4	4:6291091:C:G	6291091	C	697	0.5904	0.3595	0.9698	-2.081	0.03742
4	4:6593220:A:C	6593220	A	697	0.7822	0.625	0.9791	-2.145	0.03197
4	4:6594633:G:A	6594633	A	697	0.7546	0.6032	0.9441	-2.463	0.01377
4	4:6598285:A:G	6598285	A	697	0.7729	0.6162	0.9695	-2.228	0.0259
4	4:6600528:A:G	6600528	A	697	0.771	0.6141	0.9679	-2.241	0.02504
4	4:6600789:A:G	6600789	A	697	0.7729	0.6163	0.9692	-2.23	0.02571
4	4:6605137:A:G	6605137	A	697	0.7744	0.617	0.9719	-2.206	0.0274
4	4:8367217:C:T	8367217	T	697	0.7364	0.5495	0.987	-2.048	0.04059
4	4:8604206:A:G	8604206	G	697	1.439	1.043	1.985	2.216	0.0267
4	4:911612:AG:A	911612	A	695	1.597	1.013	2.52	2.015	0.04394
4	4:9155662:A:T	9155662	A	695	1.419	1.009	1.996	2.009	0.04457
4	4:9383120:C:G	9383120	C	695	1.491	1.119	1.986	2.731	0.006317
4	4:9385429:C:T	9385429	C	696	1.672	1.114	2.509	2.481	0.01309
4	4:9385478:A:G	9385478	A	696	1.672	1.114	2.509	2.481	0.01309
4	4:9388795:A:G	9388795	A	696	1.679	1.123	2.51	2.524	0.01159
4	4:9388934:A:G	9388934	A	696	1.672	1.114	2.509	2.481	0.01309
5	5:163090:G:C	163090	C	697	1.422	1.109	1.825	2.772	0.005576
5	5:163151:C:G	163151	G	697	1.408	1.014	1.956	2.045	0.04087
5	5:5444230:G:GA	5444230	GA	697	0.7464	0.5903	0.9437	-2.444	0.01454
5	5:10235300:A:G	10235300	G	697	0.5828	0.3481	0.976	-2.052	0.04013
5	5:14381065:C:T	14381065	T	697	1.573	1.123	2.205	2.631	0.008513
5	5:14387380:G:C	14387380	C	697	1.542	1.1	2.162	2.512	0.01201
5	5:31401638:CAT:C	31401638	C	697	1.345	1.019	1.775	2.091	0.03649
5	5:31409145:A:G	31409145	G	697	0.7682	0.6108	0.966	-2.256	0.02407
5	5:31471980:T:A	31471980	A	697	0.6988	0.5315	0.9188	-2.566	0.01029
5	5:31472010:G:C	31472010	C	697	0.6988	0.5315	0.9188	-2.566	0.01029
5	5:31515266:C:T	31515266	T	697	0.6971	0.5294	0.9181	-2.569	0.01021
5	5:31515550:G:A	31515550	A	697	0.6971	0.5294	0.9181	-2.569	0.01021
5	5:31538585:A:C	31538585	C	697	0.7038	0.5222	0.9486	-2.306	0.0211
5	5:31541035:G:T	31541035	T	697	0.7117	0.528	0.9592	-2.233	0.02553
5	5:32444180:A:G	32444180	A	697	0.7759	0.6133	0.9816	-2.115	0.03446
5	5:32523008:T:A	32523008	A	697	1.338	1.044	1.717	2.297	0.02164
5	5:32523642:T:C	32523642	C	697	1.319	1.029	1.692	2.182	0.0291
5	5:38338659:C:T	38338659	T	697	1.468	1.015	2.124	2.039	0.04149
5	5:38352374:C:T	38352374	T	697	1.322	1.025	1.706	2.149	0.03166
5	5:38407171:A:AT	38407171	AT	697	1.446	1.043	2.003	2.215	0.02679
5	5:41199857:G:T	41199857	T	697	0.7483	0.5994	0.9343	-2.56	0.01047
5	5:56872885:C:T	56872885	T	697	0.6067	0.3709	0.9924	-1.99	0.04654
5	5:56913216:CTTTA:C	56913216	C	697	1.271	1	1.614	1.962	0.04973
5	5:56928887:T:C	56928887	C	697	1.27	1.012	1.594	2.065	0.03888
5	5:56928893:C:T	56928893	T	697	0.561	0.343	0.9173	-2.304	0.02124
5	5:56930778:G:A	56930778	A	697	1.271	1	1.614	1.962	0.04973
5	5:56937714:G:A	56937714	G	697	1.27	1.012	1.594	2.065	0.03888
5	5:56937724:C:G	56937724	C	697	1.27	1.012	1.594	2.065	0.03888
5	5:56946947:T:C	56946947	T	697	1.275	1.016	1.6	2.094	0.03622
5	5:58618057:AATT:A	58618057	A	697	1.278	1.009	1.618	2.037	0.04166
5	5:60687965:A:T	60687965	T	696	1.355	1.013	1.812	2.05	0.04033
5	5:65273554:C:A	65273554	A	697	1.544	1.015	2.349	2.031	0.04226
5	5:65542931:G:C	65542931	G	689	0.7173	0.5771	0.8916	-2.994	0.00275
5	5:65567458:A:C	65567458	C	697	0.7282	0.5409	0.9804	-2.09	0.03657
5	5:65569831:T:C	65569831	C	697	0.7427	0.5526	0.9982	-1.972	0.04866
5	5:65637678:A:G	65637678	G	697	0.735	0.547	0.9877	-2.042	0.04116
5	5:67142346:C:T	67142346	T	697	1.648	1.108	2.451	2.468	0.01359
5	5:67184546:G:C	67184546	C	697	1.345	1.016	1.78	2.074	0.03804
5	5:69094376:C:G	69094376	G	697	1.282	1.019	1.615	2.116	0.03435
5	5:69168407:A:G	69168407	G	697	0.7635	0.612	0.9526	-2.39	0.01684
5	5:69174772:C:CATTA	69174772	C	697	1.305	1.047	1.627	2.367	0.01793
5	5:69189539:C:G	69189539	G	697	0.769	0.6159	0.9602	-2.319	0.02042
5	5:69195887:T:TAGTCAAG	69195887	TAGTCAAG	697	0.769	0.6159	0.9602	-2.319	0.02042
5	5:72196907:C:T	72196907	T	697	2.013	1.173	3.453	2.54	0.01109
5	5:73447055:T:C	73447055	C	697	1.313	1.023	1.684	2.142	0.0322
5	5:73572622:T:C	73572622	C	697	1.371	1.005	1.87	1.989	0.04674
5	5:75028612:G:A	75028612	A	697	0.7624	0.5866	0.9911	-2.027	0.04267
5	5:75028723:G:A	75028723	A	697	0.7624	0.5866	0.9911	-2.027	0.04267
5	5:75104561:G:C	75104561	C	697	1.399	1.055	1.853	2.335	0.01956
5	5:75210833:C:T	75210833	T	697	1.43	1.078	1.897	2.483	0.01302
5	5:75581978:T:C	75581978	T	697	0.7866	0.6266	0.9874	-2.069	0.0385
5	5:76875238:G:A	76875238	G	697	0.8013	0.6433	0.9982	-1.976	0.04818
5	5:77400509:C:T	77400509	T	697	0.7704	0.6114	0.9708	-2.211	0.02704
5	5:78129204:A:T	78129204	T	697	0.7573	0.5964	0.9617	-2.281	0.02258
5	5:78267439:G:A	78267439	A	697	0.762	0.5962	0.974	-2.17	0.02999
5	5:78780694:G:C	78780694	C	697	1.505	1.041	2.176	2.174	0.02974
5	5:79991008:C:G	79991008	G	697	1.377	1.029	1.843	2.153	0.0313
5	5:80058905:C:T	80058905	T	697	1.367	1.031	1.812	2.173	0.02981
5	5:80059648:C:T	80059648	T	697	1.377	1.041	1.822	2.24	0.02511
5	5:80082960:TGCGGGGCGTCCTGG:T	80082960	T	693	1.344	1.045	1.728	2.306	0.02109
5	5:80654689:C:T	80654689	T	697	0.5527	0.3505	0.8717	-2.551	0.01075
5	5:82253421:C:A	82253421	C	697	1.521	1.007	2.298	1.991	0.04647
5	5:82253461:C:T	82253461	C	697	1.521	1.007	2.298	1.991	0.04647
5	5:83519589:G:A	83519589	A	697	1.354	1.004	1.824	1.988	0.04676
5	5:83537326:G:A	83537326	G	697	1.277	1.022	1.595	2.149	0.0316
5	5:91373954:A:G	91373954	G	696	0.6825	0.4904	0.9497	-2.266	0.02347
5	5:94407618:T:C	94407618	C	697	0.7247	0.5258	0.9988	-1.967	0.04914
5	5:94417060:T:C	94417060	C	697	0.7183	0.521	0.9903	-2.019	0.04346
5	5:94953427:T:C	94953427	C	695	1.738	1.054	2.866	2.167	0.03021
5	5:95509527:C:T	95509527	T	697	0.7813	0.6216	0.9822	-2.114	0.03453
5	5:96410651:T:G	96410651	G	697	1.336	1.039	1.718	2.255	0.02415
5	5:118602989:C:A	118602989	A	697	0.6698	0.4578	0.9801	-2.064	0.03906
5	5:123099932:G:A	123099932	A	697	0.7986	0.6411	0.9949	-2.005	0.04495
5	5:126466335:G:A	126466335	A	697	0.7134	0.526	0.9676	-2.172	0.02988
5	5:126493111:A:G	126493111	A	697	1.824	1.171	2.84	2.658	0.00787
5	5:126575440:G:A	126575440	A	697	2.216	1.269	3.868	2.799	0.005131
5	5:126595330:T:G	126595330	G	697	1.7	1.017	2.842	2.026	0.04279
5	5:132194748:A:G	132194748	G	693	1.536	1.188	1.987	3.272	0.001067
5	5:132198806:C:T	132198806	T	697	1.389	1.077	1.792	2.527	0.01149
5	5:132204360:C:T	132204360	T	687	0.781	0.6149	0.992	-2.026	0.04281
5	5:132209475:C:T	132209475	T	697	0.7842	0.6149	1	-1.96	0.04998
5	5:132217647:C:A	132217647	A	697	1.395	1.084	1.796	2.589	0.009629
5	5:132217735:T:TA	132217735	TA	697	1.395	1.084	1.796	2.589	0.009629
5	5:132271387:A:G	132271387	G	697	0.7724	0.6163	0.968	-2.242	0.02494
5	5:132271604:A:G	132271604	G	697	0.7724	0.6163	0.968	-2.242	0.02494
5	5:132272249:G:C	132272249	C	697	0.776	0.6193	0.9725	-2.203	0.02762
5	5:132674018:C:T	132674018	C	697	1.36	1.027	1.8	2.147	0.03177
5	5:132682440:A:G	132682440	A	697	1.409	1.062	1.869	2.379	0.01737
5	5:132682477:C:A	132682477	C	697	1.409	1.062	1.869	2.379	0.01737
5	5:132700560:T:C	132700560	T	697	1.841	1.122	3.02	2.415	0.01574
5	5:132706454:C:T	132706454	C	697	1.369	1.04	1.803	2.239	0.02514
5	5:132710898:C:T	132710898	C	697	1.346	1.024	1.77	2.128	0.03334
5	5:132737310:A:G	132737310	A	697	1.407	1.08	1.833	2.533	0.0113
5	5:132747766:G:C	132747766	G	697	1.359	1.042	1.772	2.266	0.02346
5	5:132751125:G:C	132751125	G	697	1.382	1.063	1.797	2.415	0.01571
5	5:132758302:C:T	132758302	C	695	1.318	1.011	1.717	2.039	0.04142
5	5:132758513:G:A	132758513	A	697	1.493	1.008	2.211	2	0.04555
5	5:132764307:A:G	132764307	A	697	1.328	1.004	1.757	1.991	0.04644
5	5:135535750:A:C	135535750	C	696	0.6414	0.4849	0.8485	-3.111	0.001864
5	5:135834982:G:C	135834982	C	697	1.403	1.111	1.772	2.839	0.004524
5	5:135947533:T:A	135947533	A	695	1.329	1.014	1.743	2.06	0.03942
5	5:137625724:G:A	137625724	A	697	1.355	1.083	1.696	2.654	0.007947
5	5:137633948:A:G	137633948	A	697	1.252	1.002	1.564	1.977	0.04807
5	5:137634104:C:T	137634104	T	697	1.319	1.049	1.658	2.369	0.01784
5	5:137639998:G:A	137639998	G	697	1.252	1.002	1.564	1.977	0.04807
5	5:137640130:A:G	137640130	A	697	1.261	1.01	1.575	2.046	0.04074
5	5:137923646:C:G	137923646	G	697	1.418	1.126	1.785	2.965	0.003025
5	5:137956406:G:A	137956406	A	697	1.405	1.117	1.768	2.902	0.003706
5	5:138006900:T:C	138006900	T	695	1.276	1.02	1.595	2.134	0.0328
5	5:138090758:G:A	138090758	G	697	1.318	1.051	1.653	2.392	0.01674
5	5:138444679:C:A	138444679	C	697	1.354	1.022	1.793	2.113	0.03463
5	5:140788467:C:G	140788467	G	697	0.4973	0.2977	0.8306	-2.669	0.007601
5	5:140848579:C:A	140848579	A	697	0.7836	0.6318	0.9718	-2.22	0.0264
5	5:140850785:A:C	140850785	C	697	0.8039	0.647	0.9988	-1.971	0.04871
5	5:140850786:A:C	140850786	C	697	0.8039	0.647	0.9988	-1.971	0.04871
5	5:142131996:G:A	142131996	A	697	1.304	1.043	1.631	2.331	0.01976
5	5:142132452:G:C	142132452	C	695	1.287	1.033	1.602	2.254	0.02422
5	5:142132454:T:A	142132454	A	694	1.292	1.037	1.609	2.284	0.02237
5	5:143820488:C:T	143820488	T	697	1.353	1.077	1.699	2.598	0.009377
5	5:147348833:C:T	147348833	T	697	0.7798	0.6143	0.9899	-2.043	0.04101
5	5:148065426:G:A	148065426	G	697	0.6693	0.4498	0.9961	-1.979	0.04776
5	5:148065460:C:G	148065460	C	697	0.6693	0.4498	0.9961	-1.979	0.04776
5	5:148118308:T:C	148118308	T	695	0.6602	0.4499	0.9688	-2.122	0.03382
5	5:148662667:G:T	148662667	T	697	1.309	1.042	1.644	2.312	0.0208
5	5:149299738:C:G	149299738	C	697	0.6431	0.4867	0.8497	-3.106	0.001898
5	5:149302625:G:C	149302625	G	697	0.6145	0.4653	0.8114	-3.433	0.000598
5	5:149309830:A:G	149309830	G	697	0.6125	0.3867	0.97	-2.09	0.03662
5	5:149621720:T:C	149621720	C	697	0.7346	0.5774	0.9347	-2.509	0.0121
5	5:149621988:A:C	149621988	A	697	0.7853	0.6299	0.979	-2.149	0.03167
5	5:149628904:C:A	149628904	A	697	0.7245	0.5693	0.9218	-2.622	0.008743
5	5:150030590:T:G	150030590	G	697	0.6994	0.5045	0.9697	-2.145	0.03197
5	5:150054294:C:G	150054294	G	697	0.7061	0.5045	0.9882	-2.029	0.04246
5	5:150059931:C:A	150059931	A	697	0.6993	0.5008	0.9766	-2.099	0.03583
5	5:150202506:T:C	150202506	C	697	0.6749	0.5054	0.9013	-2.664	0.007726
5	5:150203612:G:A	150203612	A	697	0.6788	0.5081	0.9067	-2.623	0.008716
5	5:150204634:G:A	150204634	A	697	0.7188	0.5277	0.9793	-2.093	0.03637
5	5:150253392:C:T	150253392	T	697	0.7395	0.5713	0.9573	-2.291	0.02197
5	5:150253857:AAGC:AAGCAGC	150253857	AAGCAGC	697	0.6707	0.5162	0.8714	-2.99	0.002785
5	5:151287455:T:C	151287455	T	697	1.255	1.012	1.557	2.068	0.03865
5	5:151289088:T:C	151289088	T	695	1.276	1.029	1.583	2.224	0.02612
5	5:151303414:T:C	151303414	T	697	1.254	1.01	1.558	2.047	0.04066
5	5:151303444:T:C	151303444	T	697	1.254	1.01	1.558	2.047	0.04066
5	5:153764656:A:G	153764656	A	697	0.6083	0.3924	0.943	-2.222	0.02626
5	5:157052312:G:C	157052312	G	697	1.368	1.019	1.838	2.083	0.03728
5	5:157052432:CTTG:C	157052432	C	697	1.377	1.019	1.86	2.081	0.03743
5	5:157052546:GTTGGAACAGTCGTCA:G	157052546	GTTGGAACAGTCGTCA	697	1.311	1	1.719	1.961	0.04992
5	5:157055088:T:C	157055088	T	697	1.412	1.05	1.9	2.28	0.02262
5	5:159095569:C:A	159095569	A	697	0.7881	0.6278	0.9894	-2.052	0.0402
5	5:160213645:G:A	160213645	G	696	0.7118	0.5347	0.9476	-2.329	0.01988
5	5:160607035:G:A	160607035	A	697	0.6554	0.4505	0.9533	-2.21	0.0271
5	5:161687516:T:C	161687516	C	697	1.4	1.088	1.803	2.611	0.00903
5	5:161688883:C:T	161688883	T	697	0.6946	0.5485	0.8797	-3.024	0.002494
5	5:161692119:C:G	161692119	G	697	1.384	1.097	1.745	2.744	0.006067
5	5:168431366:G:T	168431366	T	697	1.492	1.136	1.958	2.878	0.004006
5	5:168431367:T:G	168431367	G	697	1.492	1.136	1.958	2.878	0.004006
5	5:168460426:G:A	168460426	A	696	1.464	1.072	2	2.395	0.01661
5	5:168529714:C:A	168529714	A	682	1.316	1.063	1.629	2.521	0.01169
5	5:168670117:T:G	168670117	G	692	1.275	1.016	1.598	2.1	0.03571
5	5:168761043:A:T	168761043	A	696	1.41	1.118	1.779	2.9	0.003729
5	5:168768351:G:A	168768351	G	697	1.425	1.131	1.796	3	0.002702
5	5:168789484:G:A	168789484	A	693	1.338	1.021	1.753	2.114	0.03455
5	5:168806469:G:A	168806469	A	697	1.384	1.078	1.777	2.546	0.01091
5	5:169594606:C:T	169594606	C	697	0.7458	0.5799	0.9593	-2.284	0.02239
5	5:169604146:T:C	169604146	T	697	0.7403	0.5755	0.9521	-2.342	0.01918
5	5:169604214:G:T	169604214	G	697	0.7403	0.5755	0.9521	-2.342	0.01918
5	5:169654311:A:C	169654311	C	697	1.711	1.155	2.535	2.68	0.007359
5	5:170069047:T:C	170069047	T	697	1.345	1.045	1.731	2.3	0.02144
5	5:170077991:C:T	170077991	C	697	1.283	1.021	1.611	2.143	0.03212
5	5:170252350:C:T	170252350	T	697	1.364	1.076	1.727	2.569	0.01019
5	5:170252943:C:T	170252943	T	695	1.37	1.09	1.722	2.701	0.006919
5	5:170258159:C:T	170258159	C	697	1.346	1.068	1.696	2.516	0.01185
5	5:170258704:G:T	170258704	G	694	1.304	1.039	1.637	2.293	0.02182
5	5:170270703:G:A	170270703	G	697	0.7052	0.5313	0.9362	-2.416	0.01569
5	5:170271024:A:G	170271024	A	697	0.7324	0.5486	0.9779	-2.111	0.03474
5	5:171299067:A:G	171299067	G	692	1.368	1.051	1.78	2.33	0.01979
5	5:172234162:T:C	172234162	C	697	0.6136	0.3826	0.9841	-2.026	0.04273
5	5:172954970:A:AGGT	172954970	A	697	0.7601	0.5954	0.9704	-2.201	0.02775
5	5:173020759:G:A	173020759	G	697	0.7112	0.556	0.9097	-2.713	0.006659
5	5:173034240:C:T	173034240	C	691	0.7137	0.5661	0.8996	-2.855	0.004304
5	5:173998245:T:G	173998245	G	697	0.6108	0.4042	0.9229	-2.341	0.01925
5	5:174100843:T:C	174100843	C	697	0.6468	0.4533	0.9228	-2.403	0.01626
5	5:176488860:G:A	176488860	A	697	1.362	1.064	1.744	2.45	0.01429
5	5:176494149:AGTT:A	176494149	A	697	1.362	1.064	1.745	2.447	0.0144
5	5:176529270:A:C	176529270	A	697	1.404	1.087	1.813	2.598	0.009386
5	5:176529515:G:A	176529515	A	697	0.7752	0.616	0.9755	-2.172	0.02988
5	5:176643003:G:A	176643003	A	697	1.272	1.017	1.589	2.111	0.03479
5	5:176878677:C:T	176878677	T	697	0.7309	0.5386	0.992	-2.012	0.04427
5	5:176911137:AAAGAAAAGAAAAGAAAAGAAAAGAAAAGAAAAGAAAAG:A	176911137	A	665	1.304	1.032	1.648	2.222	0.02628
5	5:177368905:G:C	177368905	C	697	0.6077	0.3774	0.9787	-2.049	0.0405
5	5:177406217:G:A	177406217	A	697	1.57	1.012	2.435	2.015	0.04387
5	5:178247994:C:T	178247994	T	697	0.7655	0.5867	0.9988	-1.969	0.04895
5	5:178254945:C:CT	178254945	CT	697	1.387	1.056	1.822	2.354	0.01858
5	5:178255663:T:C	178255663	C	695	1.335	1.045	1.706	2.316	0.02057
5	5:178256010:C:T	178256010	T	697	1.389	1.106	1.745	2.827	0.004706
5	5:178256376:T:C	178256376	C	697	1.363	1.085	1.711	2.662	0.007771
5	5:178256458:G:A	178256458	A	697	1.326	1.004	1.751	1.991	0.04643
5	5:178257681:T:C	178257681	C	697	1.364	1.085	1.714	2.66	0.007803
5	5:178259790:T:C	178259790	C	697	1.462	1.113	1.92	2.732	0.006303
5	5:178259814:C:A	178259814	A	697	1.365	1.086	1.715	2.671	0.007572
5	5:178267491:A:G	178267491	G	697	0.6257	0.4285	0.9135	-2.429	0.01516
5	5:178985666:G:A	178985666	A	696	1.521	1.193	1.938	3.384	0.0007152
5	5:179077198:G:A	179077198	A	697	1.592	1.018	2.49	2.038	0.04158
5	5:179077200:T:G	179077200	G	697	1.592	1.018	2.49	2.038	0.04158
5	5:179860597:C:G	179860597	G	697	1.574	1.147	2.16	2.812	0.004929
5	5:181204778:A:G	181204778	G	690	1.307	1.034	1.651	2.244	0.02486
5	5:1208948:A:T	1208948	T	689	1.263	1	1.595	1.964	0.04951
5	5:4930056:A:T	4930056	T	694	3.596	1.873	6.901	3.847	0.0001194
5	5:4930068:C:T	4930068	T	694	2.416	1.41	4.143	3.208	0.001337
5	5:5437267:C:T	5437267	T	696	1.304	1.001	1.7	1.968	0.04906
5	5:5447494:A:G	5447494	G	697	0.7412	0.5865	0.9367	-2.508	0.01215
5	5:5463555:C:T	5463555	T	697	1.556	1.106	2.189	2.537	0.01119
5	5:5473753:G:C	5473753	C	697	0.7412	0.5865	0.9367	-2.508	0.01215
5	5:6748697:G:A	6748697	A	697	0.7497	0.5658	0.9934	-2.006	0.04484
5	5:7826740:G:A	7826740	A	697	1.771	1.066	2.94	2.208	0.02727
5	5:9265472:G:A	9265472	A	697	2.308	1.386	3.844	3.214	0.001309
6	6:486599:C:T	486599	T	697	1.573	1.002	2.471	1.968	0.04908
6	6:497520:G:C	497520	G	697	1.37	1.06	1.771	2.407	0.01609
6	6:4734648:A:AGTGAGGG	4734648	AGTGAGGG	697	1.541	1.181	2.01	3.187	0.001439
6	6:10784778:C:CCAGA	10784778	C	697	0.6895	0.4921	0.966	-2.161	0.03071
6	6:10785030:C:G	10785030	C	697	0.6898	0.4928	0.9655	-2.164	0.03043
6	6:10791964:T:C	10791964	T	697	0.6786	0.4854	0.9489	-2.267	0.0234
6	6:10801812:C:G	10801812	C	697	0.6979	0.4996	0.975	-2.109	0.03498
6	6:10874613:G:A	10874613	A	697	1.614	1.086	2.4	2.367	0.01794
6	6:10877588:T:C	10877588	C	693	1.776	1.191	2.647	2.818	0.00483
6	6:10894034:C:T	10894034	T	697	1.471	1.069	2.025	2.371	0.01774
6	6:10894148:G:A	10894148	A	697	1.471	1.069	2.025	2.371	0.01774
6	6:12015776:G:C	12015776	G	697	0.7515	0.5966	0.9466	-2.426	0.01528
6	6:12119857:C:T	12119857	C	697	0.7869	0.6275	0.9868	-2.075	0.03802
6	6:12120212:A:G	12120212	G	697	0.7045	0.539	0.9208	-2.564	0.01035
6	6:12120355:C:T	12120355	T	697	0.7122	0.5441	0.9323	-2.471	0.01349
6	6:12121941:A:G	12121941	G	697	0.7043	0.5389	0.9205	-2.566	0.01028
6	6:12122540:T:C	12122540	T	697	0.7897	0.6296	0.9905	-2.043	0.04109
6	6:12124622:G:A	12124622	A	697	0.7183	0.5489	0.9399	-2.412	0.01588
6	6:13286036:CTTGT:C	13286036	C	697	0.603	0.3907	0.9307	-2.284	0.02237
6	6:13287168:G:A	13287168	A	696	0.6593	0.4637	0.9375	-2.32	0.02036
6	6:13288303:C:T	13288303	C	697	1.254	1.006	1.563	2.017	0.04372
6	6:13288341:T:C	13288341	C	697	0.603	0.3907	0.9307	-2.284	0.02237
6	6:13288416:A:G	13288416	A	697	1.276	1.023	1.592	2.161	0.03067
6	6:13294744:G:A	13294744	A	697	0.6394	0.4933	0.8288	-3.379	0.0007287
6	6:13294772:C:T	13294772	T	697	0.6475	0.4992	0.8399	-3.274	0.001059
6	6:13295270:T:C	13295270	T	697	1.288	1.031	1.608	2.228	0.02589
6	6:13295283:A:C	13295283	A	697	1.298	1.039	1.621	2.294	0.02179
6	6:13295304:C:T	13295304	C	697	1.296	1.037	1.62	2.276	0.02283
6	6:13307592:C:T	13307592	T	697	0.6591	0.5134	0.8461	-3.271	0.001072
6	6:16290631:T:C	16290631	C	697	0.5926	0.3729	0.9418	-2.214	0.02684
6	6:16306635:G:A	16306635	A	697	1.345	1.054	1.716	2.382	0.01722
6	6:16327837:T:C	16327837	C	697	1.289	1.017	1.632	2.101	0.03561
6	6:18187685:C:T	18187685	C	697	1.297	1.018	1.653	2.106	0.03525
6	6:18201730:T:C	18201730	T	697	1.28	1.004	1.631	1.994	0.04613
6	6:18368649:G:A	18368649	A	695	1.281	1.022	1.605	2.149	0.03161
6	6:18387461:A:G	18387461	G	695	1.25	1.001	1.561	1.972	0.0486
6	6:18387722:A:C	18387722	C	697	0.7674	0.6023	0.9778	-2.141	0.03226
6	6:18406156:G:A	18406156	G	697	0.7735	0.6124	0.977	-2.155	0.03117
6	6:21197852:G:A	21197852	A	697	1.664	1.025	2.703	2.06	0.03943
6	6:24402943:C:G	24402943	G	697	1.69	1.087	2.626	2.333	0.01967
6	6:26033278:G:A	26033278	G	697	0.7148	0.512	0.9979	-1.973	0.04854
6	6:26033581:T:TAAG	26033581	T	697	0.6694	0.4877	0.9187	-2.485	0.01295
6	6:26087628:T:A	26087628	T	697	0.7706	0.5985	0.9922	-2.021	0.04333
6	6:26431754:C:T	26431754	T	692	1.426	1	2.033	1.962	0.04981
6	6:26501540:C:T	26501540	T	697	1.454	1.037	2.038	2.17	0.03004
6	6:26545190:C:T	26545190	T	697	1.518	1.058	2.178	2.265	0.02349
6	6:26597776:A:G	26597776	G	697	1.522	1.058	2.192	2.261	0.02375
6	6:26899126:G:C	26899126	C	697	0.6329	0.4506	0.8891	-2.638	0.008342
6	6:27814232:A:G	27814232	G	697	1.388	1.057	1.824	2.358	0.01839
6	6:27814235:C:A	27814235	A	697	1.388	1.057	1.824	2.358	0.01839
6	6:28149665:C:G	28149665	C	697	0.7213	0.5744	0.9056	-2.814	0.004898
6	6:28229827:C:T	28229827	C	697	0.7642	0.6088	0.9591	-2.32	0.02033
6	6:28230977:T:C	28230977	C	697	1.67	1.038	2.686	2.113	0.03463
6	6:28244970:G:A	28244970	G	697	0.7796	0.6213	0.9783	-2.15	0.03158
6	6:28247668:C:T	28247668	T	697	1.315	1.027	1.683	2.175	0.02966
6	6:28251492:G:A	28251492	A	697	1.344	1.075	1.682	2.59	0.009609
6	6:28252048:G:A	28252048	G	697	0.7784	0.6198	0.9777	-2.154	0.03124
6	6:28259826:C:A	28259826	A	697	1.337	1.046	1.709	2.321	0.02026
6	6:28271903:A:G	28271903	A	697	0.7961	0.635	0.9981	-1.977	0.04807
6	6:28287263:G:C	28287263	G	697	0.7506	0.5973	0.9432	-2.462	0.01381
6	6:28296904:G:A	28296904	A	697	1.344	1.048	1.724	2.331	0.01975
6	6:28301630:G:A	28301630	A	697	1.344	1.048	1.724	2.331	0.01975
6	6:28301886:A:G	28301886	A	697	0.7505	0.5957	0.9456	-2.435	0.01489
6	6:28326773:T:C	28326773	T	697	0.7595	0.6024	0.9574	-2.328	0.01989
6	6:28327262:A:G	28327262	A	697	0.7544	0.5986	0.9508	-2.387	0.01699
6	6:33587571:G:A	33587571	A	697	0.5411	0.3335	0.878	-2.487	0.0129
6	6:33593387:C:T	33593387	C	697	0.4332	0.2607	0.72	-3.227	0.00125
6	6:33659590:A:G	33659590	G	697	1.469	1.033	2.087	2.143	0.03213
6	6:33662847:C:T	33662847	T	697	0.7153	0.5409	0.9459	-2.35	0.01879
6	6:33675781:G:A	33675781	A	697	0.5625	0.361	0.8765	-2.543	0.011
6	6:33682844:G:A	33682844	G	696	0.7668	0.6071	0.9684	-2.23	0.02578
6	6:33683352:C:T	33683352	T	697	0.6672	0.4706	0.9459	-2.272	0.02306
6	6:33711819:A:C	33711819	A	691	0.706	0.5049	0.9873	-2.035	0.04187
6	6:33772605:G:A	33772605	G	697	0.6638	0.5002	0.8811	-2.837	0.004558
6	6:33772815:C:T	33772815	C	697	0.6811	0.5037	0.9212	-2.493	0.01266
6	6:33776934:C:T	33776934	C	697	0.7355	0.5612	0.9641	-2.225	0.02608
6	6:33777105:C:G	33777105	C	697	0.7349	0.5571	0.9694	-2.18	0.02929
6	6:33777294:C:T	33777294	C	697	0.7349	0.5571	0.9694	-2.18	0.02929
6	6:33786619:A:G	33786619	A	697	0.6926	0.5116	0.9376	-2.377	0.01747
6	6:33786815:G:A	33786815	G	697	0.7274	0.554	0.9551	-2.29	0.022
[truncated: 4,183 more rows]

## Sheet: TableS8
Table S8. Marker genes in each cluster by single-cell RNA sequencing
P value	avg_log2FC	pct.1	pct.2	p_val_adj	cluster	gene
0	3.57467	0.806	0.365	0	Fibroblasts	Dcn
0	2.79634	0.667	0.223	0	Fibroblasts	Lum
0	2.77237	0.528	0.269	0	Fibroblasts	Ptn
0	2.71329	0.981	0.71	0	Fibroblasts	Igfbp5
0	2.70989	0.572	0.169	0	Fibroblasts	Apod
0	2.4695	0.869	0.256	0	Fibroblasts	Edn3
0	2.40111	0.898	0.552	0	Fibroblasts	Gsn
0	2.32893	0.6	0.367	0	Fibroblasts	Spp1
0	2.26326	0.93	0.415	0	Fibroblasts	Lsamp
0	2.2409	0.829	0.363	0	Fibroblasts	Serpine2
0	2.20361	0.689	0.161	0	Fibroblasts	Cdh11
0	2.19025	0.913	0.308	0	Fibroblasts	Lama2
0	2.12216	0.738	0.19	0	Fibroblasts	Cygb
0	2.11184	0.964	0.714	0	Fibroblasts	Mgp
0	2.1075	0.851	0.297	0	Fibroblasts	Col3a1
0	2.09996	0.588	0.148	0	Fibroblasts	Nupr1
0	2.08156	0.719	0.192	0	Fibroblasts	Col1a1
0	2.0524	0.932	0.493	0	Fibroblasts	Mir99ahg
0	2.04746	0.818	0.224	0	Fibroblasts	Colec12
0	2.00321	0.784	0.253	0	Fibroblasts	Dach1
0	1.91699	0.807	0.276	0	Fibroblasts	Col1a2
0	1.89736	0.634	0.201	0	Fibroblasts	Angpt1
0	1.86702	0.783	0.413	0	Fibroblasts	Gpc3
0	1.85085	0.862	0.432	0	Fibroblasts	Cped1
0	1.84614	0.93	0.431	0	Fibroblasts	Rarres2
0	1.83284	0.554	0.164	0	Fibroblasts	Crispld2
0	1.80212	0.558	0.258	0	Fibroblasts	Cxcl1
0	1.76722	0.658	0.217	0	Fibroblasts	Ifitm1
0	1.76182	0.566	0.171	0	Fibroblasts	Igf1
0	1.75313	0.943	0.614	0	Fibroblasts	Igfbp4
0	1.68606	0.814	0.312	0	Fibroblasts	Rbms3
0	1.66542	0.68	0.197	0	Fibroblasts	Adgrl3
0	1.66506	0.498	0.1	0	Fibroblasts	Serpinf1
0	1.65496	0.719	0.228	0	Fibroblasts	Zfhx4
0	1.65437	0.601	0.183	0	Fibroblasts	Pgf
0	1.60812	0.849	0.461	0	Fibroblasts	Gpc6
0	1.60781	0.802	0.416	0	Fibroblasts	Phlda1
0	1.58925	0.342	0.117	0	Fibroblasts	Ccl11
0	1.58837	0.375	0.108	0	Fibroblasts	Dcc
0	1.58496	0.517	0.135	0	Fibroblasts	Foxp2
0	1.57629	0.769	0.289	0	Fibroblasts	Serping1
0	1.52589	0.798	0.399	0	Fibroblasts	Mdk
0	1.52474	0.792	0.531	0	Fibroblasts	Pde4d
0	1.52394	0.464	0.071	0	Fibroblasts	Pdgfra
0	1.46393	0.503	0.101	0	Fibroblasts	Fbln1
0	1.44126	0.338	0.108	0	Fibroblasts	Grm7
0	1.43475	0.463	0.097	0	Fibroblasts	Abi3bp
0	1.43276	0.621	0.29	0	Fibroblasts	Ndufa4l2
0	1.41674	0.623	0.209	0	Fibroblasts	Bicc1
0	1.41142	0.732	0.303	0	Fibroblasts	Nr2f1
0	1.41018	0.594	0.327	0	Fibroblasts	Ccn2
0	1.40215	0.65	0.239	0	Fibroblasts	Ror1
0	1.39567	0.369	0.081	0	Fibroblasts	Inmt
0	1.37416	0.838	0.472	0	Fibroblasts	Cxcl12
0	1.35796	0.76	0.307	0	Fibroblasts	Pitx2
0	1.35754	0.821	0.415	0	Fibroblasts	Bgn
0	1.34506	0.313	0.099	0	Fibroblasts	Rad51b
0	1.34088	0.486	0.117	0	Fibroblasts	Aldh1a2
0	1.33757	0.35	0.065	0	Fibroblasts	Mfap5
0	1.31593	0.594	0.226	0	Fibroblasts	Tmem100
0	1.30515	0.882	0.602	0	Fibroblasts	Cebpd
0	1.28968	0.4	0.067	0	Fibroblasts	Wnt5a
0	1.27614	0.702	0.332	0	Fibroblasts	Pdgfrb
0	1.27143	0.397	0.068	0	Fibroblasts	Hs3st3a1
0	1.26434	0.617	0.212	0	Fibroblasts	Cd302
0	1.26005	0.453	0.152	0	Fibroblasts	Col14a1
0	1.25255	0.632	0.274	0	Fibroblasts	Fbn1
0	1.25021	0.552	0.169	0	Fibroblasts	Fhl2
0	1.24889	0.381	0.046	0	Fibroblasts	Aox3
0	1.24046	0.412	0.096	0	Fibroblasts	Smoc1
0	1.21528	0.888	0.511	0	Fibroblasts	Nr2f2
0	1.21414	0.867	0.535	0	Fibroblasts	Kitl
0	1.20926	0.784	0.404	0	Fibroblasts	Lhfp
0	1.20458	0.383	0.16	0	Fibroblasts	Steap4
0	1.20363	0.732	0.361	0	Fibroblasts	Pcolce
0	1.20272	0.594	0.229	0	Fibroblasts	Mxra8
0	1.19652	0.43	0.084	0	Fibroblasts	Eya2
0	1.18907	0.566	0.254	0	Fibroblasts	Cdkn1c
0	1.17509	0.431	0.102	0	Fibroblasts	Tenm3
0	1.1667	0.479	0.143	0	Fibroblasts	Lamc3
0	1.16446	0.902	0.629	0	Fibroblasts	Nfia
0	1.1611	0.584	0.295	0	Fibroblasts	Cacna2d1
0	1.15742	0.772	0.447	0	Fibroblasts	Ptprk
0	1.14777	0.625	0.306	0	Fibroblasts	Fstl1
0	1.14366	0.63	0.357	0	Fibroblasts	Stk39
0	1.13819	0.499	0.147	0	Fibroblasts	G0s2
0	1.13374	0.583	0.234	0	Fibroblasts	Rcn3
0	1.12971	0.513	0.171	0	Fibroblasts	Ccdc80
0	1.11405	0.412	0.155	0	Fibroblasts	Lbp
0	1.10346	0.491	0.163	0	Fibroblasts	Islr
0	1.10241	0.511	0.143	0	Fibroblasts	Col6a1
0	1.0986	0.471	0.132	0	Fibroblasts	Efemp1
0	1.08214	0.37	0.105	0	Fibroblasts	Col23a1
0	1.07515	0.383	0.102	0	Fibroblasts	Dkk2
0	1.075	0.516	0.22	0	Fibroblasts	Cp
0	1.07096	0.736	0.446	0	Fibroblasts	Akap12
0	1.06676	0.591	0.247	0	Fibroblasts	P2ry14
0	1.06661	0.534	0.224	0	Fibroblasts	Pdzrn3
0	1.06265	0.672	0.359	0	Fibroblasts	Gstm1
0	1.05998	0.404	0.113	0	Fibroblasts	Naaladl2
0	1.04878	0.361	0.057	0	Fibroblasts	Clmp
0	1.04873	0.553	0.209	0	Fibroblasts	C1s1
0	1.04806	0.396	0.104	0	Fibroblasts	Ptprd
0	1.03963	0.996	0.954	0	Fibroblasts	Gnas
0	1.03493	0.852	0.587	0	Fibroblasts	Tuba1a
0	1.02876	0.779	0.438	0	Fibroblasts	Lrp1
0	1.02216	0.586	0.262	0	Fibroblasts	Antxr1
0	1.0213	0.651	0.312	0	Fibroblasts	Ifi27l2a
0	1.01595	0.495	0.201	0	Fibroblasts	Col5a2
0	1.00511	0.461	0.172	0	Fibroblasts	Zfpm2
0	1.0018	0.811	0.573	0	Fibroblasts	S100a6
0	0.991136	0.532	0.296	0	Fibroblasts	Ecm1
0	0.985114	0.443	0.198	0	Fibroblasts	Arhgap42
0	0.980257	0.989	0.869	0	Fibroblasts	Zbtb20
0	0.978778	0.449	0.145	0	Fibroblasts	Mmp14
0	0.978017	0.509	0.222	0	Fibroblasts	Ank2
0	0.965067	0.285	0.049	0	Fibroblasts	Egfr
0	0.962799	0.869	0.573	0	Fibroblasts	Rora
0	0.959497	0.451	0.169	0	Fibroblasts	Ddr2
0	0.958966	0.597	0.311	0	Fibroblasts	Setbp1
0	0.956248	0.409	0.132	0	Fibroblasts	Eya4
0	0.948924	0.468	0.215	0	Fibroblasts	Kcnt2
0	0.942873	0.347	0.136	0	Fibroblasts	Abcc9
0	0.942854	0.372	0.109	0	Fibroblasts	Dpyd
0	0.938866	0.874	0.551	0	Fibroblasts	Lgals1
0	0.935826	0.963	0.675	0	Fibroblasts	Prkg1
0	0.925179	0.477	0.222	0	Fibroblasts	Tmem159
0	0.922623	0.46	0.179	0	Fibroblasts	C1qtnf7
0	0.922499	0.452	0.195	0	Fibroblasts	Sema5a
0	0.921268	0.379	0.151	0	Fibroblasts	Nbl1
0	0.916896	0.336	0.073	0	Fibroblasts	Ccl19
0	0.91477	0.572	0.307	0	Fibroblasts	Arhgap6
0	0.912125	0.426	0.129	0	Fibroblasts	Oaf
0	0.911605	0.185	0.019	0	Fibroblasts	Itgbl1
0	0.905566	0.902	0.741	0	Fibroblasts	Fosb
0	0.905102	0.967	0.848	0	Fibroblasts	Sparc
0	0.897489	0.654	0.426	0	Fibroblasts	Gmds
0	0.897124	0.338	0.077	0	Fibroblasts	Lpar1
0	0.895197	0.593	0.356	0	Fibroblasts	Nfix
0	0.886148	0.566	0.333	0	Fibroblasts	Anxa1
0	0.883931	0.421	0.147	0	Fibroblasts	Arhgap24
0	0.88104	0.354	0.142	0	Fibroblasts	Rem1
0	0.880208	0.345	0.132	0	Fibroblasts	Alpl
0	0.8791	0.598	0.373	0	Fibroblasts	Slc12a2
0	0.878026	0.779	0.656	0	Fibroblasts	Ebf1
0	0.872727	0.576	0.308	0	Fibroblasts	Tshz2
0	0.868495	0.866	0.644	0	Fibroblasts	Tmem176b
0	0.866404	0.776	0.538	0	Fibroblasts	Timp2
0	0.863925	0.446	0.191	0	Fibroblasts	Prrx1
0	0.856468	0.927	0.674	0	Fibroblasts	Tcf4
0	0.851033	0.373	0.095	0	Fibroblasts	Twist1
0	0.849882	0.875	0.666	0	Fibroblasts	Txnip
0	0.843283	0.371	0.11	0	Fibroblasts	Foxd2os
0	0.839664	0.255	0.056	0	Fibroblasts	Fbn2
0	0.838261	0.253	0.036	0	Fibroblasts	Crym
0	0.835945	0.356	0.134	0	Fibroblasts	Meg3
0	0.83014	0.32	0.059	0	Fibroblasts	Kdelr3
0	0.828932	0.389	0.141	0	Fibroblasts	Slc24a3
0	0.824278	0.297	0.083	0	Fibroblasts	Alkal2
0	0.823541	0.485	0.202	0	Fibroblasts	Snhg18
0	0.821247	0.72	0.477	0	Fibroblasts	Fcgrt
0	0.820096	0.976	0.905	0	Fibroblasts	Fos
0	0.819219	0.364	0.153	0	Fibroblasts	Pcdh19
0	0.817698	0.298	0.063	0	Fibroblasts	Mmp2
0	0.817527	0.687	0.378	0	Fibroblasts	Pde5a
0	0.813768	0.432	0.165	0	Fibroblasts	Rab34
0	0.810275	0.345	0.096	0	Fibroblasts	Milr1
0	0.80794	0.368	0.161	0	Fibroblasts	Vstm4
0	0.805642	0.294	0.053	0	Fibroblasts	Pdgfrl
0	0.804708	0.414	0.181	0	Fibroblasts	Atf5
0	0.802781	0.584	0.345	0	Fibroblasts	Il11ra1
0	0.801605	0.935	0.824	0	Fibroblasts	Jun
0	0.795105	0.32	0.079	0	Fibroblasts	Rerg
0	0.794481	0.631	0.381	0	Fibroblasts	Foxc1
0	0.792106	0.337	0.096	0	Fibroblasts	Ctsk
0	0.787033	0.281	0.078	0	Fibroblasts	Bmpr1b
0	0.784895	0.332	0.071	0	Fibroblasts	Mrc2
0	0.780334	0.216	0.034	0	Fibroblasts	Htra3
0	0.778482	0.261	0.034	0	Fibroblasts	Cpxm1
0	0.772367	0.627	0.422	0	Fibroblasts	Fndc3b
0	0.768648	0.469	0.257	0	Fibroblasts	Ednra
0	0.768342	0.21	0.033	0	Fibroblasts	Col11a1
0	0.767455	0.508	0.311	0	Fibroblasts	Cask
0	0.76506	0.849	0.643	0	Fibroblasts	Selenom
0	0.76491	0.836	0.654	0	Fibroblasts	Serpinh1
0	0.761733	0.442	0.243	0	Fibroblasts	Hlf
0	0.760053	0.94	0.801	0	Fibroblasts	Ctsl
0	0.759574	0.319	0.081	0	Fibroblasts	Aldh1a1
0	0.753478	0.531	0.328	0	Fibroblasts	Rnd3
0	0.749977	0.311	0.083	0	Fibroblasts	Kazald1
0	0.749194	0.993	0.823	0	Fibroblasts	Ifitm3
0	0.748108	0.652	0.438	0	Fibroblasts	Selenop
0	0.744962	0.829	0.586	0	Fibroblasts	Zeb2
0	0.744338	0.744	0.583	0	Fibroblasts	Pten
0	0.737877	0.377	0.165	0	Fibroblasts	2610307P16Rik
0	0.735753	0.619	0.41	0	Fibroblasts	Pde7b
0	0.73512	0.626	0.396	0	Fibroblasts	Sdc2
0	0.7351	0.425	0.22	0	Fibroblasts	Plat
0	0.732755	0.319	0.1	0	Fibroblasts	Prelp
0	0.72978	0.418	0.199	0	Fibroblasts	Frmd6
0	0.721554	0.588	0.381	0	Fibroblasts	Nrp2
0	0.709084	0.388	0.176	0	Fibroblasts	Fam110b
0	0.707681	0.809	0.667	0	Fibroblasts	Ppp1r2
0	0.705396	0.335	0.161	0	Fibroblasts	Heyl
0	0.705344	0.32	0.114	0	Fibroblasts	Tiam2
0	0.70448	0.595	0.394	0	Fibroblasts	Pard3b
0	0.703858	0.635	0.394	0	Fibroblasts	Rgs7bp
0	0.695454	0.824	0.579	0	Fibroblasts	Nrp1
0	0.695362	0.46	0.241	0	Fibroblasts	Atp1a2
0	0.692776	0.754	0.587	0	Fibroblasts	Oat
0	0.690423	0.73	0.505	0	Fibroblasts	Emp3
0	0.687724	0.308	0.09	0	Fibroblasts	Col6a2
0	0.687143	0.277	0.074	0	Fibroblasts	Pla2g4a
0	0.685993	0.578	0.378	0	Fibroblasts	45180
0	0.685033	0.316	0.133	0	Fibroblasts	Tmem37
0	0.684403	0.169	0.021	0	Fibroblasts	Bnc2
0	0.676211	0.329	0.145	0	Fibroblasts	Ntn1
0	0.675796	0.285	0.089	0	Fibroblasts	Pknox2
0	0.673925	0.256	0.06	0	Fibroblasts	Fxyd6
0	0.673203	0.295	0.09	0	Fibroblasts	A830082K12Rik
0	0.672554	0.605	0.406	0	Fibroblasts	Ssbp2
0	0.671671	0.28	0.07	0	Fibroblasts	Olfml3
0	0.668965	0.798	0.605	0	Fibroblasts	Cfh
0	0.667672	0.528	0.345	0	Fibroblasts	Fgfr1
0	0.667466	0.388	0.162	0	Fibroblasts	Pid1
0	0.66458	0.299	0.103	0	Fibroblasts	Selenbp1
0	0.664071	0.361	0.174	0	Fibroblasts	Nhs
0	0.662494	0.649	0.476	0	Fibroblasts	Itm2c
0	0.662368	0.195	0.029	0	Fibroblasts	Mfap4
0	0.65446	0.544	0.346	0	Fibroblasts	Tnfsf12
0	0.650607	0.292	0.113	0	Fibroblasts	Tgfbi
0	0.649656	0.412	0.221	0	Fibroblasts	Plxdc2
0	0.649534	0.357	0.15	0	Fibroblasts	Ndn
0	0.649286	0.45	0.241	0	Fibroblasts	Ltbp4
0	0.646156	0.939	0.858	0	Fibroblasts	Ppib
0	0.644397	0.514	0.265	0	Fibroblasts	Magi2
0	0.638804	0.202	0.054	0	Fibroblasts	Brinp1
0	0.633449	0.657	0.479	0	Fibroblasts	Cpq
0	0.632189	0.714	0.564	0	Fibroblasts	Gphn
0	0.63172	0.206	0.037	0	Fibroblasts	Scara5
0	0.629196	0.149	0.024	0	Fibroblasts	Cemip
0	0.628101	0.886	0.691	0	Fibroblasts	Klf9
0	0.627963	0.389	0.198	0	Fibroblasts	Fkbp7
0	0.627122	0.538	0.29	0	Fibroblasts	Des
0	0.623195	0.207	0.054	0	Fibroblasts	Negr1
0	0.623156	0.196	0.034	0	Fibroblasts	Gfpt2
0	0.620922	0.189	0.038	0	Fibroblasts	Il33
0	0.617801	0.344	0.137	0	Fibroblasts	Gstt1
0	0.617585	0.488	0.259	0	Fibroblasts	Sobp
0	0.615316	0.94	0.799	0	Fibroblasts	Egr1
0	0.614526	0.243	0.075	0	Fibroblasts	Gm43824
0	0.604687	0.249	0.068	0	Fibroblasts	Plxdc1
0	0.596344	0.308	0.127	0	Fibroblasts	Rnase4
0	0.595849	0.781	0.631	0	Fibroblasts	Nenf
0	0.595656	0.991	0.905	0	Fibroblasts	Igfbp7
0	0.594478	0.781	0.591	0	Fibroblasts	Pbx1
0	0.594017	0.288	0.103	0	Fibroblasts	1500009L16Rik
0	0.585683	0.265	0.086	0	Fibroblasts	Dennd2a
0	0.58383	0.274	0.102	0	Fibroblasts	Socs2
0	0.583578	0.129	0.016	0	Fibroblasts	Angptl1
0	0.579237	0.366	0.173	0	Fibroblasts	Arhgef25
0	0.578161	0.88	0.745	0	Fibroblasts	Nedd4
0	0.574953	0.26	0.085	0	Fibroblasts	Cntfr
0	0.574269	0.83	0.657	0	Fibroblasts	S100a11
0	0.5694	0.268	0.083	0	Fibroblasts	P3h3
0	0.567023	0.191	0.045	0	Fibroblasts	Entpd2
0	0.565735	0.246	0.07	0	Fibroblasts	Angptl4
0	0.563964	0.846	0.679	0	Fibroblasts	Ptms
0	0.563187	0.517	0.283	0	Fibroblasts	Ctsh
0	0.561587	0.734	0.566	0	Fibroblasts	Tmem176a
0	0.561191	0.265	0.086	0	Fibroblasts	C1ra
0	0.558809	0.214	0.038	0	Fibroblasts	Tmem45a
0	0.557661	0.204	0.029	0	Fibroblasts	Prrx2
0	0.554998	0.173	0.018	0	Fibroblasts	Tspan11
0	0.550096	0.961	0.81	0	Fibroblasts	Ifitm2
0	0.548885	0.223	0.059	0	Fibroblasts	Aebp1
0	0.548656	0.367	0.176	0	Fibroblasts	Axl
0	0.54286	0.883	0.845	0	Fibroblasts	Gas5
0	0.542667	0.2	0.058	0	Fibroblasts	Scube1
0	0.540033	0.247	0.074	0	Fibroblasts	Col5a1
0	0.532771	0.216	0.059	0	Fibroblasts	Igsf3
0	0.532457	0.203	0.042	0	Fibroblasts	Irx1
0	0.529186	1	0.969	0	Fibroblasts	Malat1
0	0.528798	0.274	0.099	0	Fibroblasts	Ust
0	0.527272	0.256	0.093	0	Fibroblasts	Scarf2
0	0.514025	0.189	0.049	0	Fibroblasts	Npas3
0	0.510789	0.159	0.025	0	Fibroblasts	Nalcn
0	0.510402	0.185	0.034	0	Fibroblasts	Enpp1
0	0.508637	0.215	0.05	0	Fibroblasts	Adamts2
0	0.501168	0.18	0.029	0	Fibroblasts	Klf5
0	0.494254	0.172	0.029	0	Fibroblasts	Cyp1b1
0	0.486862	0.169	0.024	0	Fibroblasts	Medag
0	0.478933	0.975	0.918	0	Fibroblasts	Laptm4a
0	0.474253	0.574	0.261	0	Fibroblasts	Plac8
0	0.467176	0.162	0.032	0	Fibroblasts	Ms4a4d
0	0.457714	0.931	0.856	0	Fibroblasts	Rabac1
0	0.446094	0.167	0.036	0	Fibroblasts	Gm29683
0	0.437092	0.168	0.027	0	Fibroblasts	Tmem119
0	0.432642	0.175	0.041	0	Fibroblasts	Ccdc68
0	0.422834	0.967	0.768	0	Fibroblasts	Cd63
0	0.417428	1	0.999	0	Fibroblasts	Fth1
0	0.409945	0.142	0.025	0	Fibroblasts	Nrk
0	0.30595	0.689	0.389	0	Fibroblasts	Fxyd1
0	-0.327175	0.997	0.997	0	Fibroblasts	Ppia
0	-0.367096	0.014	0.163	0	Fibroblasts	Jag2
0	-0.369539	0.01	0.162	0	Fibroblasts	Gimap5
0	-0.387694	0.009	0.159	0	Fibroblasts	Klhl6
0	-0.388723	0.015	0.163	0	Fibroblasts	Klk8
0	-0.396764	0.012	0.176	0	Fibroblasts	Nova2
0	-0.404993	0.025	0.188	0	Fibroblasts	Thsd1
0	-0.405166	0.019	0.173	0	Fibroblasts	Ctla2b
0	-0.409188	0.015	0.173	0	Fibroblasts	Flt4
0	-0.411681	0.014	0.183	0	Fibroblasts	Ccm2l
0	-0.412095	0.036	0.215	0	Fibroblasts	Lama5
0	-0.426624	0.033	0.202	0	Fibroblasts	Prex1
0	-0.427233	0.026	0.194	0	Fibroblasts	Rasgrf2
0	-0.427546	0.02	0.194	0	Fibroblasts	Unc45b
0	-0.427683	0.012	0.181	0	Fibroblasts	Hlx
0	-0.429621	0.01	0.154	0	Fibroblasts	Sphkap
0	-0.434159	0.015	0.174	0	Fibroblasts	Dll4
0	-0.439235	0.023	0.197	0	Fibroblasts	Gata2
0	-0.444282	0.951	0.971	0	Fibroblasts	Calm1
0	-0.449275	0.014	0.187	0	Fibroblasts	Sema7a
0	-0.450838	0.015	0.186	0	Fibroblasts	Zfp366
0	-0.45555	0.016	0.187	0	Fibroblasts	Sox7
0	-0.456004	0.013	0.171	0	Fibroblasts	Samd12
0	-0.461942	0.017	0.171	0	Fibroblasts	Meis1
0	-0.481457	0.017	0.188	0	Fibroblasts	Kcnq1
0	-0.483344	0.052	0.235	0	Fibroblasts	Palmd
0	-0.484443	0.035	0.22	0	Fibroblasts	Erg
0	-0.489669	0.027	0.202	0	Fibroblasts	Chd7
0	-0.491536	0.018	0.181	0	Fibroblasts	Tcf15
0	-0.492866	0.032	0.212	0	Fibroblasts	H2-Q6
0	-0.493705	0.093	0.299	0	Fibroblasts	2900026A02Rik
0	-0.496476	0.06	0.243	0	Fibroblasts	Efna1
0	-0.499609	0.029	0.229	0	Fibroblasts	Trim30a
0	-0.501674	0.015	0.19	0	Fibroblasts	Ptpre
0	-0.502293	0.055	0.242	0	Fibroblasts	Cd59a
0	-0.502718	0.015	0.206	0	Fibroblasts	Robo4
0	-0.503627	0.042	0.211	0	Fibroblasts	Fam174b
0	-0.50722	0.947	0.981	0	Fibroblasts	Actg1
0	-0.515209	0.014	0.217	0	Fibroblasts	Mfng
0	-0.515583	0.013	0.198	0	Fibroblasts	Clec1a
0	-0.518259	0.084	0.307	0	Fibroblasts	Gpr146
0	-0.525495	0.03	0.192	0	Fibroblasts	Dock8
0	-0.528837	0.116	0.325	0	Fibroblasts	Cyth1
0	-0.53048	0.062	0.252	0	Fibroblasts	Rgs9
0	-0.53092	0.088	0.286	0	Fibroblasts	Tgfb1
0	-0.531377	0.032	0.229	0	Fibroblasts	Ica1
0	-0.532147	0.012	0.163	0	Fibroblasts	Ihh
0	-0.535481	0.048	0.237	0	Fibroblasts	Ptgs1
0	-0.536093	0.599	0.798	0	Fibroblasts	Cox5a
0	-0.536944	0.019	0.224	0	Fibroblasts	Adgrg1
0	-0.537323	0.096	0.306	0	Fibroblasts	Arhgef3
0	-0.543729	0.067	0.256	0	Fibroblasts	Myrip
0	-0.556059	0.026	0.221	0	Fibroblasts	Nos3
0	-0.557389	0.068	0.285	0	Fibroblasts	Abcc4
0	-0.56153	0.018	0.229	0	Fibroblasts	Arhgef15
0	-0.563916	0.031	0.244	0	Fibroblasts	Gch1
0	-0.567978	0.097	0.314	0	Fibroblasts	Smagp
0	-0.57052	0.078	0.29	0	Fibroblasts	Ttll7
0	-0.578343	0.02	0.234	0	Fibroblasts	Ushbp1
0	-0.585533	0.073	0.308	0	Fibroblasts	Ppp1r13b
0	-0.589079	0.826	0.9	0	Fibroblasts	Pfn1
0	-0.589413	0.033	0.231	0	Fibroblasts	Stab1
0	-0.592714	0.047	0.222	0	Fibroblasts	Tbxa2r
0	-0.593864	0.073	0.302	0	Fibroblasts	Ddah1
0	-0.595559	0.018	0.237	0	Fibroblasts	Afap1l1
0	-0.595818	0.117	0.337	0	Fibroblasts	Prdm16
0	-0.600205	0.124	0.337	0	Fibroblasts	Klhl5
0	-0.607342	0.023	0.196	0	Fibroblasts	Gmfg
0	-0.607872	0.393	0.625	0	Fibroblasts	Actr3
0	-0.612778	0.474	0.704	0	Fibroblasts	Pitpna
0	-0.614413	0.045	0.24	0	Fibroblasts	Vav3
0	-0.620938	0.055	0.299	0	Fibroblasts	Kcnb1
0	-0.62262	0.335	0.553	0	Fibroblasts	Rab11a
0	-0.626122	0.199	0.441	0	Fibroblasts	Bcam
0	-0.627141	0.691	0.825	0	Fibroblasts	Arpc2
0	-0.629373	0.214	0.466	0	Fibroblasts	Cav1
0	-0.629721	0.995	0.996	0	Fibroblasts	Actb
0	-0.63039	0.187	0.409	0	Fibroblasts	Cotl1
0	-0.633008	0.094	0.339	0	Fibroblasts	Mndal
0	-0.634286	0.04	0.259	0	Fibroblasts	Cd38
0	-0.635719	0.607	0.754	0	Fibroblasts	Arpc3
0	-0.637361	0.011	0.192	0	Fibroblasts	Chrm2
0	-0.637826	0.877	0.933	0	Fibroblasts	Ybx1
0	-0.639534	0.054	0.281	0	Fibroblasts	Bmp6
0	-0.642097	0.023	0.178	0	Fibroblasts	Sox17
0	-0.651083	0.141	0.411	0	Fibroblasts	Rassf3
0	-0.65231	0.224	0.466	0	Fibroblasts	Vamp5
0	-0.654549	0.021	0.249	0	Fibroblasts	Myct1
0	-0.654908	0.027	0.206	0	Fibroblasts	Cd300lg
0	-0.655639	0.094	0.349	0	Fibroblasts	Ifi203
0	-0.659699	0.315	0.542	0	Fibroblasts	4931406P16Rik
0	-0.671484	0.016	0.261	0	Fibroblasts	Gimap1
0	-0.674622	0.182	0.437	0	Fibroblasts	Lrrfip1
0	-0.676332	0.02	0.252	0	Fibroblasts	Gimap4
0	-0.677724	0.025	0.261	0	Fibroblasts	Csgalnact1
0	-0.682576	0.017	0.217	0	Fibroblasts	Lcp1
0	-0.68435	0.051	0.283	0	Fibroblasts	Kank3
0	-0.688798	0.315	0.528	0	Fibroblasts	Smad7
0	-0.689664	0.523	0.73	0	Fibroblasts	Rap1a
0	-0.690991	0.206	0.442	0	Fibroblasts	Sorbs1
0	-0.691551	0.293	0.531	0	Fibroblasts	Fryl
0	-0.691813	0.021	0.264	0	Fibroblasts	Ppp1r16b
0	-0.696374	0.116	0.359	0	Fibroblasts	Tpd52
0	-0.698121	0.034	0.289	0	Fibroblasts	Tm6sf1
0	-0.700052	0.091	0.301	0	Fibroblasts	Gngt2
0	-0.708531	0.027	0.272	0	Fibroblasts	Cmtm8
0	-0.708644	0.105	0.305	0	Fibroblasts	Sema6a
0	-0.709045	0.068	0.327	0	Fibroblasts	Lmcd1
0	-0.710413	0.126	0.354	0	Fibroblasts	Ivns1abp
0	-0.712717	0.036	0.277	0	Fibroblasts	Arap3
0	-0.713627	0.1	0.343	0	Fibroblasts	Elk3
0	-0.71412	0.043	0.272	0	Fibroblasts	Dysf
0	-0.720619	0.593	0.796	0	Fibroblasts	Atox1
0	-0.726441	0.538	0.745	0	Fibroblasts	Crim1
0	-0.741513	0.11	0.361	0	Fibroblasts	Fas
0	-0.744639	0.048	0.291	0	Fibroblasts	Pde2a
0	-0.745782	0.157	0.412	0	Fibroblasts	Itpkb
0	-0.747328	0.061	0.27	0	Fibroblasts	Ripply3
0	-0.755655	0.014	0.248	0	Fibroblasts	Inpp5d
0	-0.755757	0.482	0.726	0	Fibroblasts	Slc3a2
0	-0.757552	0.14	0.422	0	Fibroblasts	Hip1
0	-0.758878	0.831	0.955	0	Fibroblasts	Ndufa4
0	-0.767603	0.152	0.398	0	Fibroblasts	Pkp4
0	-0.777115	0.19	0.465	0	Fibroblasts	Lrrc8c
0	-0.779509	0.027	0.267	0	Fibroblasts	Grrp1
0	-0.781711	0.024	0.18	0	Fibroblasts	Edn1
0	-0.782109	0.131	0.385	0	Fibroblasts	Filip1
0	-0.793248	0.113	0.346	0	Fibroblasts	S1pr1
0	-0.796446	0.314	0.539	0	Fibroblasts	Pim3
0	-0.803384	0.03	0.296	0	Fibroblasts	Rasip1
0	-0.804527	0.109	0.338	0	Fibroblasts	Tie1
0	-0.804758	0.038	0.243	0	Fibroblasts	Lef1
0	-0.809094	0.033	0.234	0	Fibroblasts	Ltc4s
0	-0.811478	0.595	0.788	0	Fibroblasts	Taldo1
0	-0.816006	0.041	0.307	0	Fibroblasts	Fgd5
0	-0.820302	0.093	0.357	0	Fibroblasts	Scarb1
0	-0.820823	0.266	0.533	0	Fibroblasts	Ablim1
0	-0.821792	0.131	0.347	0	Fibroblasts	Slc1a1
0	-0.823224	0.42	0.675	0	Fibroblasts	Mef2c
0	-0.827495	0.236	0.478	0	Fibroblasts	Inpp5k
0	-0.829526	0.351	0.641	0	Fibroblasts	Ostf1
0	-0.829954	0.024	0.19	0	Fibroblasts	Dusp2
0	-0.83405	0.062	0.261	0	Fibroblasts	Ednrb
0	-0.835579	0.091	0.342	0	Fibroblasts	Dock4
0	-0.835938	0.167	0.408	0	Fibroblasts	Tspan9
0	-0.841631	0.097	0.407	0	Fibroblasts	Nxn
0	-0.845168	0.16	0.381	0	Fibroblasts	Cd34
0	-0.845201	0.066	0.305	0	Fibroblasts	Abcb1a
0	-0.848451	0.073	0.268	0	Fibroblasts	Pdia5
0	-0.858689	0.039	0.295	0	Fibroblasts	Acer2
0	-0.865014	0.019	0.213	0	Fibroblasts	Mecom
0	-0.871401	0.095	0.411	0	Fibroblasts	Cd93
0	-0.871803	0.037	0.244	0	Fibroblasts	Tmem252
0	-0.874406	0.088	0.385	0	Fibroblasts	Nedd9
0	-0.876688	0.319	0.55	0	Fibroblasts	Rasal2
0	-0.878067	0.595	0.761	0	Fibroblasts	Sgk1
0	-0.878983	0.054	0.349	0	Fibroblasts	Lims2
0	-0.893693	0.11	0.452	0	Fibroblasts	Plekho1
0	-0.899765	0.293	0.485	0	Fibroblasts	Arhgap31
0	-0.90703	0.128	0.406	0	Fibroblasts	Stmn1
0	-0.909529	0.149	0.37	0	Fibroblasts	Prex2
0	-0.910371	0.039	0.337	0	Fibroblasts	Pdgfb
0	-0.915815	0.044	0.24	0	Fibroblasts	Vwf
0	-0.918822	0.215	0.538	0	Fibroblasts	Frmd4b
0	-0.927415	0.125	0.421	0	Fibroblasts	Sgms1
0	-0.93011	0.027	0.28	0	Fibroblasts	Exoc3l2
0	-0.931718	0.032	0.296	0	Fibroblasts	Shank3
0	-0.953219	0.107	0.429	0	Fibroblasts	Limch1
0	-0.966205	0.021	0.252	0	Fibroblasts	Mctp1
0	-0.967798	0.033	0.204	0	Fibroblasts	Esm1
0	-0.978691	0.048	0.333	0	Fibroblasts	Ecscr
0	-0.982583	0.068	0.299	0	Fibroblasts	Nebl
0	-0.995929	0.039	0.346	0	Fibroblasts	Itga6
0	-0.996141	0.035	0.31	0	Fibroblasts	St6galnac3
0	-1.00062	0.418	0.671	0	Fibroblasts	Msn
0	-1.01321	0.21	0.519	0	Fibroblasts	Sorbs2
0	-1.01438	0.113	0.379	0	Fibroblasts	Etl4
0	-1.01855	0.053	0.381	0	Fibroblasts	Rasgrp3
0	-1.02825	0.039	0.334	0	Fibroblasts	Icam2
0	-1.02897	0.073	0.418	0	Fibroblasts	Entpd1
0	-1.04064	0.127	0.394	0	Fibroblasts	H2-Q7
0	-1.04104	0.236	0.465	0	Fibroblasts	Insr
0	-1.04133	0.129	0.352	0	Fibroblasts	Rflnb
0	-1.05833	0.033	0.29	0	Fibroblasts	Fam167b
0	-1.07185	0.079	0.4	0	Fibroblasts	Elmo1
0	-1.07211	0.012	0.16	0	Fibroblasts	Dock2
0	-1.0828	0.055	0.3	0	Fibroblasts	Ly6c1
0	-1.09887	0.041	0.314	0	Fibroblasts	Ramp3
0	-1.09946	0.158	0.527	0	Fibroblasts	Mgll
0	-1.10086	0.108	0.367	0	Fibroblasts	Slco1a4
0	-1.1087	0.441	0.648	0	Fibroblasts	Pltp
0	-1.11077	0.048	0.337	0	Fibroblasts	Tnfsf10
0	-1.11838	0.345	0.64	0	Fibroblasts	Prss23
0	-1.12849	0.06	0.386	0	Fibroblasts	Six3os1
0	-1.13189	0.036	0.343	0	Fibroblasts	Rapgef5
0	-1.14188	0.233	0.523	0	Fibroblasts	Fxyd5
0	-1.15604	0.057	0.356	0	Fibroblasts	Tek
0	-1.15832	0.016	0.165	0	Fibroblasts	Ptprc
0	-1.18292	0.085	0.384	0	Fibroblasts	Gimap6
0	-1.18565	0.149	0.451	0	Fibroblasts	Fli1
0	-1.18809	0.325	0.683	0	Fibroblasts	Pitpnc1
0	-1.20613	0.263	0.49	0	Fibroblasts	Cd24a
0	-1.21104	0.042	0.347	0	Fibroblasts	Sox18
0	-1.21792	0.303	0.487	0	Fibroblasts	Ptprg
0	-1.21976	0.112	0.409	0	Fibroblasts	Pecam1
0	-1.25106	0.058	0.352	0	Fibroblasts	Plcb1
0	-1.26883	0.552	0.746	0	Fibroblasts	Slc6a6
0	-1.27507	0.248	0.501	0	Fibroblasts	Tcim
0	-1.28185	0.063	0.396	0	Fibroblasts	Cavin2
0	-1.30761	0.315	0.588	0	Fibroblasts	Slc2a1
0	-1.30886	0.317	0.606	0	Fibroblasts	Esam
0	-1.32517	0.098	0.432	0	Fibroblasts	Tspan13
0	-1.3654	0.166	0.376	0	Fibroblasts	Aqp1
0	-1.37071	0.071	0.397	0	Fibroblasts	Mmrn2
0	-1.40503	0.088	0.459	0	Fibroblasts	Rapgef4
0	-1.4179	0.09	0.424	0	Fibroblasts	Lmo2
0	-1.43339	0.064	0.325	0	Fibroblasts	Car8
0	-1.45898	0.09	0.406	0	Fibroblasts	Adgrf5
0	-1.47586	0.042	0.373	0	Fibroblasts	Adgrl4
0	-1.52791	0.08	0.4	0	Fibroblasts	Clec14a
0	-1.56199	0.078	0.412	0	Fibroblasts	Podxl
0	-1.57027	0.087	0.417	0	Fibroblasts	Cdh5
0	-1.57829	0.063	0.457	0	Fibroblasts	Prkch
0	-1.6931	0.173	0.553	0	Fibroblasts	Ehd4
0	-1.70563	0.398	0.565	0	Fibroblasts	Arl15
0	-1.72966	0.058	0.399	0	Fibroblasts	Cyyr1
0	-1.81388	0.15	0.405	0	Fibroblasts	Igfbp3
0	-1.84743	0.165	0.49	0	Fibroblasts	Rgcc
0	-2.00205	0.112	0.511	0	Fibroblasts	Six3
0	-2.09105	0.234	0.503	0	Fibroblasts	Plpp1
0	-2.22375	0.091	0.445	0	Fibroblasts	Ptprb
0	-2.30181	0.089	0.416	0	Fibroblasts	Kdr
0	-2.35362	0.162	0.6	0	Fibroblasts	Srgn
0	-2.40841	0.143	0.472	0	Fibroblasts	Cldn5
0	-2.4141	0.16	0.496	0	Fibroblasts	Ctla2a
0	-2.65241	0.166	0.513	0	Fibroblasts	Egfl7
0	-2.66613	0.2	0.494	0	Fibroblasts	Plvap
0	-2.80025	0.142	0.495	0	Fibroblasts	Flt1
1.18298e-307	0.613208	0.441	0.262	2.74629e-303	Fibroblasts	Ddah2
1.67266e-307	-0.432012	0.055	0.232	3.88308e-303	Fibroblasts	Tmem88
2.73323e-307	-0.626912	0.038	0.202	6.3452e-303	Fibroblasts	Ptpn18
5.18166e-307	-0.6103	0.023	0.176	1.20292e-302	Fibroblasts	Cyp26b1
6.94533e-307	-0.547033	0.149	0.371	1.61236e-302	Fibroblasts	Mcam
9.49687e-306	0.597597	0.443	0.259	2.2047e-301	Fibroblasts	Frmd4a
1.27143e-304	-0.346253	0.018	0.166	2.95162e-300	Fibroblasts	Spns2
3.21177e-304	0.582201	0.654	0.515	7.45613e-300	Fibroblasts	Eid1
5.37498e-304	1.4499	0.309	0.14	1.2478e-299	Fibroblasts	Nrxn1
7.86488e-304	-0.587052	0.384	0.616	1.82583e-299	Fibroblasts	Atp1a1
2.19403e-303	-0.664483	0.102	0.29	5.09343e-299	Fibroblasts	Ptpru
3.78503e-302	0.758251	0.293	0.128	8.78694e-298	Fibroblasts	Kcnj8
5.73486e-302	-0.330157	0.007	0.144	1.33135e-297	Fibroblasts	Lrmp
8.11249e-302	-0.448333	0.042	0.209	1.88332e-297	Fibroblasts	Ralgps2
8.77532e-301	0.640387	0.303	0.132	2.03719e-296	Fibroblasts	Gm26802
1.68624e-300	-0.416453	0.043	0.21	3.91461e-296	Fibroblasts	Abcg1
7.61483e-300	-0.751875	0.369	0.579	1.76778e-295	Fibroblasts	Cdkn1a
2.74436e-299	-0.502021	0.056	0.23	6.37102e-295	Fibroblasts	Elovl7
3.47039e-299	-0.35501	0.025	0.178	8.0565e-295	Fibroblasts	Abi3
5.98566e-299	-0.465624	0.034	0.193	1.38957e-294	Fibroblasts	Chn2
2.2441e-298	-0.495486	0.14	0.353	5.20967e-294	Fibroblasts	Cav2
3.2585e-298	0.377314	0.143	0.027	7.56461e-294	Fibroblasts	6330403K07Rik
1.55524e-297	-0.7469	0.207	0.414	3.61048e-293	Fibroblasts	Hbegf
3.32876e-297	-0.380991	0.039	0.203	7.72771e-293	Fibroblasts	Grap
5.7153e-297	-0.565907	0.169	0.385	1.32681e-292	Fibroblasts	Col18a1
1.45213e-296	0.573513	0.299	0.128	3.37112e-292	Fibroblasts	Mir100hg
1.91341e-296	1.15286	0.205	0.064	4.44198e-292	Fibroblasts	Igfbp6
1.64928e-295	0.665238	0.406	0.23	3.82881e-291	Fibroblasts	Gm12216
1.70638e-295	0.592488	0.507	0.343	3.96137e-291	Fibroblasts	Vkorc1
2.54033e-295	0.588215	0.389	0.216	5.89737e-291	Fibroblasts	Pkd2
2.8561e-295	0.56356	0.336	0.166	6.63045e-291	Fibroblasts	Tpcn1
2.17017e-293	-0.455576	0.744	0.862	5.03804e-289	Fibroblasts	Cfl1
1.09509e-292	0.522565	0.269	0.11	2.54224e-288	Fibroblasts	Dse
1.14537e-292	-0.686712	0.076	0.254	2.65897e-288	Fibroblasts	Thsd7a
4.0746e-290	0.499893	0.197	0.06	9.45919e-286	Fibroblasts	Tmem158
4.43813e-290	0.963021	0.5	0.343	1.03031e-285	Fibroblasts	Magi1
9.48114e-290	0.385273	0.155	0.035	2.20105e-285	Fibroblasts	Anpep
2.05635e-289	-0.355784	0.026	0.176	4.77382e-285	Fibroblasts	She
9.55371e-289	-1.03271	0.04	0.196	2.21789e-284	Fibroblasts	Mal
1.49412e-288	0.366854	0.146	0.03	3.4686e-284	Fibroblasts	Igsf10
1.12439e-287	0.741861	0.38	0.202	2.61027e-283	Fibroblasts	Gucy1a2
1.94364e-287	0.689256	0.427	0.25	4.51216e-283	Fibroblasts	Kcnq1ot1
3.1435e-287	-0.785685	0.115	0.308	7.29762e-283	Fibroblasts	Lyn
2.53e-286	0.39352	0.158	0.037	5.87339e-282	Fibroblasts	Gpr153
8.6835e-286	0.559192	0.155	0.036	2.01588e-281	Fibroblasts	Ctxn3
1.18057e-285	-0.57378	0.177	0.385	2.74069e-281	Fibroblasts	Ets2
1.41322e-285	-1.22189	0.326	0.468	3.28079e-281	Fibroblasts	Eng
6.1935e-285	-0.795219	0.02	0.16	1.43782e-280	Fibroblasts	Laptm5
7.02375e-285	0.755649	0.24	0.093	1.63056e-280	Fibroblasts	Ace2
2.28816e-284	-0.42699	0.062	0.233	5.31196e-280	Fibroblasts	B4galt4
3.00056e-284	0.582721	0.301	0.135	6.96579e-280	Fibroblasts	Loxl1
3.6137e-284	-0.439636	0.134	0.343	8.3892e-280	Fibroblasts	Mtss1
1.94801e-283	-0.416159	0.066	0.24	4.5223e-279	Fibroblasts	Parvb
2.21586e-283	0.39787	0.338	0.15	5.14411e-279	Fibroblasts	Lsp1
1.17448e-282	0.475971	0.157	0.038	2.72656e-278	Fibroblasts	Shisa9
2.81736e-282	0.595452	0.397	0.225	6.5405e-278	Fibroblasts	Farp1
3.45051e-282	0.561403	0.413	0.24	8.01036e-278	Fibroblasts	Sgce
5.0104e-282	-0.356318	0.016	0.155	1.16316e-277	Fibroblasts	Rnf125
5.21547e-282	0.718661	0.546	0.358	1.21077e-277	Fibroblasts	Gucy1a1
3.62175e-281	-0.388244	0.053	0.219	8.40789e-277	Fibroblasts	Rapgef3
1.88949e-280	0.647632	0.445	0.278	4.38646e-276	Fibroblasts	Lmo4
4.58518e-280	0.422281	0.178	0.05	1.06445e-275	Fibroblasts	Ptger2
5.30736e-280	0.54737	0.244	0.088	1.2321e-275	Fibroblasts	Ncam1
1.18317e-279	-0.789731	0.447	0.625	2.74673e-275	Fibroblasts	Sh3bgrl3
2.60186e-279	-0.541953	0.69	0.804	6.04022e-275	Fibroblasts	Myl12b
7.15926e-279	-0.368516	0.018	0.156	1.66202e-274	Fibroblasts	Prom1
7.33443e-279	0.354031	0.135	0.027	1.70269e-274	Fibroblasts	Gm30648
7.89479e-279	-1.18837	0.342	0.487	1.83278e-274	Fibroblasts	Slc9a3r2
2.96237e-278	-0.334278	0.011	0.142	6.87714e-274	Fibroblasts	Rapgef4os1
3.68681e-278	0.594429	0.404	0.236	8.55893e-274	Fibroblasts	Sdc3
1.00135e-277	0.438711	0.8	0.702	2.32464e-273	Fibroblasts	Hmgn1
1.41621e-277	-0.522829	0.091	0.273	3.28773e-273	Fibroblasts	Enah
4.67355e-277	0.713934	0.517	0.363	1.08496e-272	Fibroblasts	Add3
3.78138e-276	-0.371006	0.012	0.143	8.77848e-272	Fibroblasts	Nrros
4.91334e-276	0.807238	0.477	0.304	1.14063e-271	Fibroblasts	Gucy1b1
2.35654e-275	-0.664662	0.33	0.523	5.47071e-271	Fibroblasts	Anxa3
3.47447e-275	-0.643963	0.201	0.404	8.06599e-271	Fibroblasts	Fyn
1.07355e-274	-0.609652	0.216	0.423	2.49224e-270	Fibroblasts	Ucp2
4.59157e-274	0.632447	0.347	0.178	1.06593e-269	Fibroblasts	B3galt1
9.09697e-273	-0.856758	0.316	0.498	2.11186e-268	Fibroblasts	Ptprm
1.92574e-272	-0.504247	0.147	0.343	4.47061e-268	Fibroblasts	Swap70
2.93835e-272	-0.383731	0.007	0.13	6.82138e-268	Fibroblasts	Arhgap25
3.09819e-272	0.57675	0.174	0.049	7.19244e-268	Fibroblasts	Pcsk1n
1.2437e-271	0.348073	0.102	0.012	2.88724e-267	Fibroblasts	Prr16
2.79367e-271	0.581692	0.573	0.423	6.4855e-267	Fibroblasts	Pik3r1
5.89071e-270	-0.991096	0.027	0.166	1.36753e-265	Fibroblasts	Coro1a
7.03883e-270	0.660057	0.184	0.056	1.63406e-265	Fibroblasts	Itih5
6.08224e-269	-0.477942	0.303	0.524	1.41199e-264	Fibroblasts	Adipor1
7.51985e-269	0.457707	0.815	0.683	1.74573e-264	Fibroblasts	Anxa5
1.71416e-268	0.471765	0.49	0.301	3.97942e-264	Fibroblasts	Bmpr1a
1.87032e-267	0.693893	0.315	0.156	4.34195e-263	Fibroblasts	Postn
3.32645e-267	-0.466195	0.093	0.272	7.72235e-263	Fibroblasts	Cemip2
5.08477e-267	-0.515648	0.042	0.193	1.18043e-262	Fibroblasts	Plaur
7.48389e-267	0.513036	0.166	0.045	1.73739e-262	Fibroblasts	Adh1
5.31914e-266	-0.436146	0.029	0.172	1.23484e-261	Fibroblasts	Stc1
9.77642e-266	0.455186	0.179	0.054	2.2696e-261	Fibroblasts	Agtr1a
2.92501e-265	0.691279	0.383	0.212	6.79042e-261	Fibroblasts	Sox9
4.41902e-265	-0.504243	0.116	0.301	1.02587e-260	Fibroblasts	Prcp
5.05436e-265	0.65628	0.373	0.209	1.17337e-260	Fibroblasts	Ghr
7.66952e-264	0.780814	0.365	0.195	1.78048e-259	Fibroblasts	Gas1
3.84676e-262	-0.752841	0.975	0.986	8.93026e-258	Fibroblasts	Myl6
3.89328e-262	-0.538622	0.13	0.317	9.03824e-258	Fibroblasts	Ptpn14
5.26546e-262	-0.495908	0.078	0.247	1.22238e-257	Fibroblasts	Tes
1.79126e-260	-0.31895	0.031	0.173	4.1584e-256	Fibroblasts	Rin3
4.3762e-260	-0.646494	0.147	0.333	1.01593e-255	Fibroblasts	Spint2
1.10502e-259	0.495084	0.972	0.906	2.56529e-255	Fibroblasts	Junb
1.17031e-259	0.49478	0.151	0.038	2.71687e-255	Fibroblasts	Eya1
1.53861e-259	0.549125	0.35	0.19	3.57188e-255	Fibroblasts	Rcn1
2.72378e-259	-0.431193	0.128	0.323	6.32327e-255	Fibroblasts	Asap2
2.98325e-259	-0.831084	0.03	0.167	6.92563e-255	Fibroblasts	Pln
1.61158e-258	0.58936	0.535	0.38	3.74128e-254	Fibroblasts	Lamc1
3.56438e-258	0.544017	0.508	0.347	8.27472e-254	Fibroblasts	Itgb5
3.95096e-258	-0.445403	0.062	0.223	9.17215e-254	Fibroblasts	Skap2
3.39725e-257	0.443765	0.162	0.045	7.88672e-253	Fibroblasts	Nnmt
4.71573e-257	0.62731	0.258	0.11	1.09476e-252	Fibroblasts	Tfap2b
5.524e-257	0.511495	0.145	0.034	1.2824e-252	Fibroblasts	Ptgs2
7.68349e-257	0.557965	0.593	0.461	1.78372e-252	Fibroblasts	Kdelr2
1.37201e-256	0.391755	0.205	0.07	3.18513e-252	Fibroblasts	Plekha4
1.83251e-256	-0.287085	0.009	0.131	4.25417e-252	Fibroblasts	Foxl2
4.40303e-256	-0.43743	0.071	0.234	1.02216e-251	Fibroblasts	Dennd3
8.69685e-256	0.497318	0.262	0.112	2.01897e-251	Fibroblasts	Six1
1.04246e-255	-0.370098	0.045	0.195	2.42007e-251	Fibroblasts	Clic5
1.21371e-255	0.285478	0.111	0.017	2.81763e-251	Fibroblasts	Tpbg
1.93004e-255	0.383386	0.159	0.043	4.48059e-251	Fibroblasts	E130114P18Rik
2.32167e-255	-0.846755	0.841	0.837	5.38975e-251	Fibroblasts	H2-K1
4.14732e-255	-1.43371	0.054	0.201	9.628e-251	Fibroblasts	Cd52
4.37914e-255	-0.455547	0.041	0.187	1.01662e-250	Fibroblasts	Slfn2
7.9266e-255	-0.566646	0.012	0.134	1.84016e-250	Fibroblasts	Lrg1
1.36645e-254	0.443295	0.193	0.063	3.17221e-250	Fibroblasts	Fzd2
3.82926e-254	-0.408928	0.072	0.235	8.88962e-250	Fibroblasts	Cish
5.23145e-254	-0.415782	0.039	0.184	1.21448e-249	Fibroblasts	Plscr2
6.19693e-254	0.440595	0.163	0.046	1.43862e-249	Fibroblasts	D630033O11Rik
1.05119e-253	0.37296	0.166	0.047	2.44033e-249	Fibroblasts	Scara3
1.26405e-253	0.580077	0.323	0.167	2.9345e-249	Fibroblasts	Pld1
1.71464e-253	-0.626489	0.121	0.299	3.98054e-249	Fibroblasts	Stox2
2.89489e-253	-0.282732	0.015	0.14	6.7205e-249	Fibroblasts	Mmp15
9.7911e-253	-0.65233	0.106	0.277	2.273e-248	Fibroblasts	Gpm6a
1.04006e-252	-0.668033	0.444	0.635	2.4145e-248	Fibroblasts	Degs1
5.49015e-252	-0.346978	0.032	0.171	1.27454e-247	Fibroblasts	Fzd6
8.68137e-252	-0.395686	0.053	0.206	2.01538e-247	Fibroblasts	Ceacam1
1.35722e-251	-0.618958	0.294	0.505	3.15078e-247	Fibroblasts	Csrp2
2.31224e-251	0.547424	0.334	0.172	5.36787e-247	Fibroblasts	Cox6b2
7.56625e-251	-0.403839	0.016	0.141	1.7565e-246	Fibroblasts	Sema3g
2.46269e-250	-0.90033	0.131	0.311	5.71713e-246	Fibroblasts	AW112010
6.09757e-250	0.55471	0.351	0.194	1.41555e-245	Fibroblasts	Pdlim2
1.22058e-249	-0.41781	0.069	0.229	2.83358e-245	Fibroblasts	Chst15
1.40228e-249	0.506064	0.243	0.101	3.25538e-245	Fibroblasts	Abca9
1.43146e-249	1.55649	0.315	0.162	3.32314e-245	Fibroblasts	Cxcl10
3.26302e-249	-0.416533	0.067	0.227	7.57511e-245	Fibroblasts	Eogt
5.74931e-249	0.526081	0.17	0.051	1.3347e-244	Fibroblasts	Hgf
6.01935e-249	-0.253098	0.007	0.123	1.39739e-244	Fibroblasts	Tal1
8.45666e-249	-0.389249	0.878	0.93	1.96321e-244	Fibroblasts	Rpl29
1.17071e-248	0.370992	0.153	0.041	2.71779e-244	Fibroblasts	Cd248
3.65869e-248	-0.301211	0.033	0.173	8.49364e-244	Fibroblasts	Scarf1
9.52109e-248	-0.286355	0.017	0.142	2.21032e-243	Fibroblasts	Pik3c2b
1.4675e-247	-0.646144	0.282	0.479	3.40681e-243	Fibroblasts	Mast4
1.56298e-247	-0.540398	0.01	0.128	3.62846e-243	Fibroblasts	Cd53
1.098e-246	0.330663	0.124	0.025	2.54901e-242	Fibroblasts	D630003M21Rik
1.38395e-246	-0.300469	0.027	0.161	3.21284e-242	Fibroblasts	Notch4
4.94058e-246	-0.525488	0.254	0.455	1.14696e-241	Fibroblasts	Dhrs3
1.09653e-245	-0.401518	0.081	0.248	2.54559e-241	Fibroblasts	Rftn1
3.01492e-245	0.446774	0.222	0.085	6.99913e-241	Fibroblasts	Tec
4.83555e-245	0.524227	0.384	0.217	1.12257e-240	Fibroblasts	Phlda3
1.39885e-244	0.51802	0.533	0.382	3.24743e-240	Fibroblasts	Epb41l2
6.21859e-244	-0.25973	0.006	0.118	1.44365e-239	Fibroblasts	Gimap8
1.65141e-243	0.58086	0.63	0.466	3.83374e-239	Fibroblasts	9530026P05Rik
1.67918e-243	-0.44676	0.097	0.267	3.89822e-239	Fibroblasts	Plscr1
3.47229e-243	0.511824	0.341	0.182	8.06092e-239	Fibroblasts	Casc4
2.74858e-241	0.454873	0.712	0.6	6.38082e-237	Fibroblasts	Ifi27
2.85408e-241	-0.35354	0.012	0.129	6.62574e-237	Fibroblasts	Il2rg
8.31137e-241	-0.326986	0.015	0.135	1.92948e-236	Fibroblasts	Ace
1.71034e-240	-0.722936	0.009	0.123	3.97055e-236	Fibroblasts	Mir142hg
2.6148e-240	-0.605513	0.16	0.346	6.07027e-236	Fibroblasts	Fam49b
3.91517e-239	-0.723679	0.009	0.121	9.08907e-235	Fibroblasts	Cytip
5.89743e-239	-0.469878	0.876	0.939	1.36909e-234	Fibroblasts	Hsp90aa1
6.75497e-239	0.532231	0.273	0.128	1.56817e-234	Fibroblasts	Sod3
7.15324e-239	-0.454847	0.064	0.218	1.66063e-234	Fibroblasts	Stk10
7.39573e-239	-0.506535	0.53	0.677	1.71692e-234	Fibroblasts	Sh3glb1
7.48114e-239	-0.54421	0.187	0.384	1.73675e-234	Fibroblasts	Man1a
5.78206e-238	-0.488562	0.158	0.344	1.3423e-233	Fibroblasts	BC028528
1.8374e-237	-0.616577	0.349	0.554	4.26553e-233	Fibroblasts	Atp2b1
3.82013e-237	-0.328565	0.025	0.152	8.86843e-233	Fibroblasts	Rnd1
4.38218e-237	0.486888	0.203	0.074	1.01732e-232	Fibroblasts	B130024G19Rik
3.06556e-236	-0.400694	0.064	0.216	7.1167e-232	Fibroblasts	Impdh1
9.27802e-236	-0.349689	0.048	0.192	2.15389e-231	Fibroblasts	Shroom4
4.08098e-235	0.585903	0.198	0.072	9.474e-231	Fibroblasts	1200007C13Rik
5.62172e-235	-0.315764	0.038	0.176	1.30508e-230	Fibroblasts	Dok4
5.94644e-235	0.283467	0.102	0.016	1.38047e-230	Fibroblasts	Tmprss2
1.60621e-234	0.418014	0.915	0.78	3.72881e-230	Fibroblasts	Cald1
2.13036e-234	-0.727592	0.02	0.14	4.94563e-230	Fibroblasts	Fyb
1.89836e-233	-0.459159	0.219	0.421	4.40705e-229	Fibroblasts	St3gal6
7.37091e-233	-0.258777	0.008	0.117	1.71116e-228	Fibroblasts	Mall
1.35389e-232	0.507245	0.483	0.336	3.14305e-228	Fibroblasts	Ryk
2.38738e-232	0.448074	0.409	0.236	5.54229e-228	Fibroblasts	Fap
3.72499e-232	0.439046	0.217	0.086	8.64756e-228	Fibroblasts	Dact1
9.87065e-231	-2.41546	0.185	0.36	2.29147e-226	Fibroblasts	Cd74
1.84866e-230	0.526434	0.593	0.47	4.29167e-226	Fibroblasts	Calu
3.63285e-230	0.840863	0.664	0.558	8.43366e-226	Fibroblasts	Fam162a
3.97433e-230	0.497989	0.295	0.151	9.2264e-226	Fibroblasts	Zcchc24
7.47229e-230	-0.637744	0.203	0.373	1.73469e-225	Fibroblasts	Acvrl1
1.1825e-229	0.542645	0.477	0.307	2.74517e-225	Fibroblasts	Emp1
1.91468e-229	-0.282403	0.016	0.132	4.44493e-225	Fibroblasts	C130074G19Rik
2.27626e-228	-0.252504	0.019	0.138	5.28434e-224	Fibroblasts	Arhgap27
2.43505e-228	0.538161	0.202	0.077	5.65297e-224	Fibroblasts	Ppfia2
5.73346e-228	0.548351	0.425	0.275	1.33102e-223	Fibroblasts	Maged2
1.26199e-227	-0.394457	0.06	0.207	2.92972e-223	Fibroblasts	Jam2
3.85701e-227	-0.267726	0.015	0.13	8.95405e-223	Fibroblasts	Mcf2l
1.04605e-225	-0.412854	0.105	0.272	2.42842e-221	Fibroblasts	Cracr2b
1.07782e-225	0.393506	0.502	0.32	2.50215e-221	Fibroblasts	Runx1
6.85751e-225	0.417123	0.107	0.02	1.59197e-220	Fibroblasts	Camp
9.7664e-225	0.419642	0.723	0.575	2.26727e-220	Fibroblasts	Gadd45b
1.04488e-224	0.314653	0.107	0.02	2.42569e-220	Fibroblasts	Col6a3
5.23091e-224	0.41023	0.894	0.858	1.21436e-219	Fibroblasts	Arf4
6.26993e-224	-0.260388	0.009	0.117	1.45556e-219	Fibroblasts	Hhex
8.6031e-224	0.508156	0.22	0.092	1.99721e-219	Fibroblasts	Ggt5
1.44728e-223	-0.290104	0.034	0.164	3.35986e-219	Fibroblasts	Golm1
1.825e-223	-0.706692	0.017	0.132	4.23675e-219	Fibroblasts	Rac2
3.05333e-223	0.568024	0.17	0.057	7.08831e-219	Fibroblasts	Coch
4.19461e-223	0.468882	0.25	0.113	9.73779e-219	Fibroblasts	Mboat2
4.44154e-223	-0.663504	0.034	0.16	1.0311e-218	Fibroblasts	Fbxl22
4.52404e-223	-0.472921	0.227	0.424	1.05025e-218	Fibroblasts	Prr13
5.14552e-223	-0.615399	0.855	0.854	1.19453e-218	Fibroblasts	Gnai2
1.23583e-222	-0.736774	0.092	0.246	2.86898e-218	Fibroblasts	Slc8a1
1.17705e-221	-0.464128	0.2	0.387	2.73251e-217	Fibroblasts	Tpst2
8.36509e-221	-0.264991	0.014	0.125	1.94196e-216	Fibroblasts	Gchfr
1.19556e-220	0.436158	0.189	0.07	2.77549e-216	Fibroblasts	Nr1h3
1.74361e-220	-0.569235	0.454	0.644	4.0478e-216	Fibroblasts	Cltb
6.41501e-220	-0.532126	0.239	0.437	1.48924e-215	Fibroblasts	Gpcpd1
9.40957e-220	0.490107	0.183	0.064	2.18443e-215	Fibroblasts	Eda
5.86424e-219	-0.392451	0.074	0.222	1.36138e-214	Fibroblasts	Itpk1
1.15795e-218	-0.321586	0.042	0.176	2.68818e-214	Fibroblasts	Plxna4
4.25629e-218	-0.381415	0.062	0.206	9.88097e-214	Fibroblasts	Fuca2
6.56497e-218	-0.496814	0.04	0.17	1.52406e-213	Fibroblasts	Tnfaip3
9.73972e-218	0.537762	0.603	0.483	2.26108e-213	Fibroblasts	2410006H16Rik
1.82096e-217	-0.473481	0.052	0.188	4.22737e-213	Fibroblasts	Cthrc1
3.18116e-217	0.736186	0.411	0.271	7.38505e-213	Fibroblasts	Slco3a1
6.03104e-217	-0.4428	0.577	0.726	1.40011e-212	Fibroblasts	Rac1
6.80605e-217	0.508007	0.283	0.145	1.58002e-212	Fibroblasts	Naalad2
1.48076e-216	0.344461	0.127	0.031	3.43759e-212	Fibroblasts	Acss3
1.82883e-216	-0.311292	0.053	0.193	4.24563e-212	Fibroblasts	Me3
1.86967e-215	0.625564	0.306	0.165	4.34044e-211	Fibroblasts	Gadd45a
3.5985e-215	0.447025	0.516	0.342	8.35392e-211	Fibroblasts	Sulf1
3.69094e-215	0.51918	0.343	0.198	8.56852e-211	Fibroblasts	Cgnl1
3.74271e-215	-0.408175	0.106	0.269	8.6887e-211	Fibroblasts	Ccnyl1
4.30346e-215	0.252338	1	0.999	9.99048e-211	Fibroblasts	Ubb
5.69617e-215	-0.550619	0.011	0.116	1.32237e-210	Fibroblasts	Epsti1
1.23557e-214	-0.390539	0.891	0.945	2.86838e-210	Fibroblasts	Calm2
1.467e-214	-0.415056	0.337	0.541	3.40563e-210	Fibroblasts	Hprt
1.51685e-214	-0.609635	0.86	0.863	3.52136e-210	Fibroblasts	B2m
4.01897e-214	-0.713843	0.625	0.748	9.33004e-210	Fibroblasts	Ckb
7.27484e-214	-0.372644	0.123	0.294	1.68885e-209	Fibroblasts	Ninj1
7.63803e-214	-0.299824	0.008	0.11	1.77317e-209	Fibroblasts	Pmaip1
1.30673e-213	-0.35499	0.04	0.168	3.03357e-209	Fibroblasts	Net1
1.39744e-213	0.481236	0.358	0.212	3.24416e-209	Fibroblasts	Ikbip
1.5283e-213	-0.427264	0.277	0.473	3.54795e-209	Fibroblasts	Sypl
1.5717e-213	-0.308187	0.046	0.179	3.6487e-209	Fibroblasts	Adcy4
3.48311e-213	-0.304195	0.046	0.179	8.08604e-209	Fibroblasts	Sema3f
3.51598e-213	-0.432694	0.127	0.297	8.16234e-209	Fibroblasts	Gja1
7.02866e-213	-0.349235	0.092	0.249	1.6317e-208	Fibroblasts	Ripor1
7.37197e-213	0.389944	0.18	0.064	1.7114e-208	Fibroblasts	Thbs2
1.57853e-212	-0.495972	0.097	0.252	3.66456e-208	Fibroblasts	Dnm3
4.41084e-212	0.567798	0.318	0.179	1.02398e-207	Fibroblasts	Enpep
1.50837e-211	-0.429583	0.369	0.561	3.50167e-207	Fibroblasts	Dazap2
1.53344e-211	-0.525561	0.233	0.416	3.55989e-207	Fibroblasts	Arap2
1.12821e-210	0.603208	0.309	0.172	2.61913e-206	Fibroblasts	Ptch1
2.61821e-210	0.414271	0.18	0.064	6.07818e-206	Fibroblasts	Igf2
9.60474e-210	-0.421326	0.25	0.449	2.22974e-205	Fibroblasts	Tpp1
1.04256e-209	0.695009	0.519	0.383	2.4203e-205	Fibroblasts	Arhgap10
1.45465e-209	0.288947	0.115	0.026	3.37698e-205	Fibroblasts	Clec11a
2.25067e-209	-0.328199	0.099	0.263	5.22492e-205	Fibroblasts	Nrarp
2.31902e-209	0.401991	0.202	0.082	5.3836e-205	Fibroblasts	Gstm2
3.03587e-209	-0.302317	0.043	0.173	7.04778e-205	Fibroblasts	Amigo2
3.61251e-209	0.405977	0.17	0.059	8.38645e-205	Fibroblasts	Pwwp3b
6.14325e-209	-0.319236	0.087	0.243	1.42615e-204	Fibroblasts	Caskin2
1.79503e-208	-0.309372	0.082	0.235	4.16716e-204	Fibroblasts	Mfhas1
5.28363e-208	-0.76971	0.931	0.927	1.2266e-203	Fibroblasts	Timp3
2.06774e-207	-0.447816	0.208	0.393	4.80027e-203	Fibroblasts	Cdk17
5.46004e-207	-0.344539	0.129	0.3	1.26755e-202	Fibroblasts	Gltp
3.80553e-206	0.353894	0.164	0.055	8.83453e-202	Fibroblasts	Irx2
1.24865e-205	-0.399731	0.2	0.395	2.89875e-201	Fibroblasts	Pdgfd
1.58742e-205	-0.462086	0.238	0.43	3.68519e-201	Fibroblasts	Abracl
3.89075e-205	0.439372	0.172	0.059	9.03239e-201	Fibroblasts	Ntrk3
4.73525e-205	-0.396814	0.214	0.406	1.09929e-200	Fibroblasts	Fzd4
6.62696e-205	0.486059	0.217	0.093	1.53845e-200	Fibroblasts	Astn2
1.66516e-204	-0.253603	0.027	0.143	3.86566e-200	Fibroblasts	Itga3
1.66992e-204	-0.324023	0.059	0.196	3.87673e-200	Fibroblasts	Itga9
1.90365e-204	0.448406	0.589	0.474	4.41932e-200	Fibroblasts	Cnpy2
2.08145e-204	0.458752	0.292	0.153	4.83208e-200	Fibroblasts	Kirrel
2.3371e-204	-0.374485	0.136	0.306	5.42559e-200	Fibroblasts	Bcl2l1
3.24855e-204	0.486562	0.147	0.045	7.54151e-200	Fibroblasts	Clstn2
1.04387e-203	0.303701	0.135	0.037	2.42334e-199	Fibroblasts	Gli2
1.31585e-203	-0.321748	0.007	0.104	3.05475e-199	Fibroblasts	Srarp
1.42847e-203	-0.333727	0.06	0.198	3.31619e-199	Fibroblasts	Zbtb46
1.43806e-203	-1.07446	0.294	0.454	3.33846e-199	Fibroblasts	Basp1
2.38491e-203	0.439059	0.107	0.022	5.53658e-199	Fibroblasts	Pappa2
4.93775e-203	0.500932	0.342	0.202	1.1463e-198	Fibroblasts	Sec24d
2.61792e-202	-0.483192	0.013	0.115	6.0775e-198	Fibroblasts	Cd48
3.07163e-202	-0.461185	0.181	0.356	7.13079e-198	Fibroblasts	Foxo1
7.47349e-202	0.51286	0.405	0.266	1.73497e-197	Fibroblasts	Slc29a1
7.53978e-202	-0.656618	0.137	0.29	1.75036e-197	Fibroblasts	Iqgap2
1.50206e-201	0.368323	0.15	0.048	3.48704e-197	Fibroblasts	Chst1
1.67323e-201	-0.396832	0.049	0.177	3.88441e-197	Fibroblasts	Ccdc85a
2.44772e-201	-0.764171	0.319	0.468	5.68237e-197	Fibroblasts	Heg1
4.29035e-201	0.48538	0.275	0.142	9.96006e-197	Fibroblasts	Purg
1.22168e-200	0.320818	0.169	0.058	2.83614e-196	Fibroblasts	Col16a1
3.13179e-200	-0.303983	0.07	0.212	7.27045e-196	Fibroblasts	Klhl2
2.02155e-199	-0.573628	0.286	0.471	4.69303e-195	Fibroblasts	Eno1
2.07046e-199	-0.341566	0.073	0.215	4.80657e-195	Fibroblasts	Hyal2
2.40602e-199	-0.558053	0.084	0.225	5.58558e-195	Fibroblasts	Met
3.09915e-199	-0.37558	0.075	0.216	7.19468e-195	Fibroblasts	Gmpr
7.42988e-199	0.546214	0.172	0.062	1.72485e-194	Fibroblasts	Sdk1
1.44893e-198	-0.798248	0.191	0.353	3.3637e-194	Fibroblasts	Stra6
2.88709e-198	-0.53685	0.313	0.486	6.70237e-194	Fibroblasts	Snrk
5.6254e-198	0.299275	0.122	0.031	1.30594e-193	Fibroblasts	Zcchc18
1.73142e-197	-0.581837	0.215	0.388	4.01949e-193	Fibroblasts	Slc9a3r1
2.73193e-197	-0.496802	0.037	0.156	6.34218e-193	Fibroblasts	Xylt1
3.06334e-197	0.474895	0.243	0.113	7.11154e-193	Fibroblasts	Tent5a
5.51203e-197	0.446875	0.644	0.552	1.27962e-192	Fibroblasts	Ostc
8.99724e-197	0.464987	0.293	0.157	2.08871e-192	Fibroblasts	Arhgap32
1.39446e-196	0.628142	0.326	0.189	3.23724e-192	Fibroblasts	Mid1
1.40899e-196	-0.316569	0.031	0.147	3.27097e-192	Fibroblasts	St8sia4
2.03163e-196	0.405078	0.192	0.077	4.71642e-192	Fibroblasts	Zc2hc1c
2.09937e-196	-0.3446	0.129	0.295	4.8737e-192	Fibroblasts	Orai1
3.18253e-196	-1.71018	0.115	0.265	7.38825e-192	Fibroblasts	H2-Ab1
3.53256e-196	-0.284738	0.008	0.104	8.20084e-192	Fibroblasts	Pllp
7.90826e-196	-0.354316	0.112	0.269	1.8359e-191	Fibroblasts	Piezo1
8.04706e-196	-0.668698	0.095	0.24	1.86812e-191	Fibroblasts	Vps37b
8.27048e-196	-0.379218	0.106	0.258	1.91999e-191	Fibroblasts	Lpcat1
2.04895e-195	0.441542	0.251	0.124	4.75663e-191	Fibroblasts	Cdc42ep5
2.30792e-195	0.460777	0.203	0.087	5.35783e-191	Fibroblasts	Tnxb
2.54968e-195	-0.367427	0.116	0.273	5.91907e-191	Fibroblasts	F11r
2.95049e-195	0.412521	0.185	0.072	6.84955e-191	Fibroblasts	Carmil1
3.44335e-195	-0.323711	0.009	0.105	7.99374e-191	Fibroblasts	Gda
3.68831e-195	0.441014	0.567	0.436	8.5624e-191	Fibroblasts	Thra
3.72199e-195	-0.561876	0.265	0.427	8.64061e-191	Fibroblasts	Hspg2
4.15411e-195	-0.30179	0.056	0.189	9.64377e-191	Fibroblasts	Fam13c
6.25974e-195	-0.587018	0.429	0.615	1.4532e-190	Fibroblasts	Atp6v1e1
6.72549e-195	-0.402812	0.018	0.121	1.56132e-190	Fibroblasts	Sox6
8.69909e-195	0.533461	0.298	0.165	2.01949e-190	Fibroblasts	Oasl2
2.43224e-194	0.484198	0.207	0.088	5.64645e-190	Fibroblasts	Kctd1
3.71525e-194	-0.488756	0.072	0.209	8.62495e-190	Fibroblasts	Malt1
6.25187e-194	0.458322	0.254	0.123	1.45137e-189	Fibroblasts	Cyp7b1
1.31829e-193	0.534399	0.359	0.221	3.06042e-189	Fibroblasts	Arhgef17
2.09331e-193	-0.42621	0.147	0.311	4.85961e-189	Fibroblasts	Sgk3
6.94578e-193	0.461309	0.8	0.649	1.61246e-188	Fibroblasts	Socs3
2.50467e-192	-0.31446	0.112	0.268	5.81458e-188	Fibroblasts	Pxn
3.34226e-192	0.646214	0.296	0.164	7.75905e-188	Fibroblasts	Ddit4l
4.71562e-192	-0.250132	0.029	0.142	1.09473e-187	Fibroblasts	Endou
9.31983e-192	-0.61989	0.017	0.118	2.1636e-187	Fibroblasts	Ms4a6b
1.99279e-191	-0.262886	0.032	0.146	4.62626e-187	Fibroblasts	Efr3b
3.0971e-191	-0.324364	0.065	0.199	7.18992e-187	Fibroblasts	Prdm1
4.57556e-191	-0.380056	0.074	0.211	1.06222e-186	Fibroblasts	Prkd1
5.41364e-191	0.493805	0.31	0.178	1.25678e-186	Fibroblasts	Plekhh3
5.93281e-191	-0.404104	0.155	0.323	1.3773e-186	Fibroblasts	Nlk
2.03102e-190	0.467443	0.285	0.155	4.71502e-186	Fibroblasts	Fam114a1
2.68206e-190	-0.418087	0.332	0.526	6.22641e-186	Fibroblasts	Ppp2r5a
9.84761e-190	-0.356614	0.814	0.895	2.28612e-185	Fibroblasts	Clta
1.65446e-189	-0.530472	0.141	0.292	3.84083e-185	Fibroblasts	Cx3cl1
2.92146e-189	-0.919289	0.194	0.347	6.78216e-185	Fibroblasts	Atp1b1
5.57419e-189	0.427316	0.669	0.555	1.29405e-184	Fibroblasts	Igf1r
5.80791e-189	0.418056	0.118	0.031	1.34831e-184	Fibroblasts	Tcf21
1.75467e-188	-0.393637	0.343	0.547	4.07347e-184	Fibroblasts	Cox17
2.09566e-188	-0.368057	0.024	0.129	4.86508e-184	Fibroblasts	Slc16a6
2.81533e-188	0.488434	0.314	0.18	6.53578e-184	Fibroblasts	Mfap2
4.89631e-188	-0.272423	0.063	0.197	1.13668e-183	Fibroblasts	Sh2d3c
8.02577e-188	-0.459777	0.15	0.307	1.86318e-183	Fibroblasts	Rai14
8.43612e-188	-0.747464	0.477	0.623	1.95845e-183	Fibroblasts	Hspb1
1.62733e-187	-0.375493	0.251	0.438	3.77784e-183	Fibroblasts	Tmem160
2.3748e-187	-0.506769	0.619	0.722	5.51309e-183	Fibroblasts	Macf1
3.8198e-187	0.486992	0.467	0.339	8.86768e-183	Fibroblasts	Psip1
1.13874e-186	-0.776656	0.131	0.272	2.64358e-182	Fibroblasts	Col9a3
1.82458e-186	0.322445	0.142	0.045	4.23575e-182	Fibroblasts	Gli3
5.84042e-186	0.418206	0.207	0.091	1.35585e-181	Fibroblasts	Il1r1
5.93721e-186	0.424051	0.202	0.088	1.37832e-181	Fibroblasts	Plekhh2
6.44208e-186	0.298699	0.142	0.045	1.49553e-181	Fibroblasts	C2
8.30979e-186	-0.460255	0.092	0.237	1.92912e-181	Fibroblasts	Hdac9
9.4577e-186	-0.657753	0.29	0.452	2.1956e-181	Fibroblasts	Ezr
1.75068e-185	-0.271389	0.055	0.182	4.06421e-181	Fibroblasts	Sox13
8.74579e-185	-0.495206	0.028	0.135	2.03033e-180	Fibroblasts	Kcnma1
1.63417e-184	-0.544592	0.563	0.688	3.79373e-180	Fibroblasts	Qk
2.9979e-184	-0.411954	0.126	0.277	6.95961e-180	Fibroblasts	Bvht
3.06508e-184	-1.41147	0.541	0.683	7.11558e-180	Fibroblasts	Clu
1.46641e-183	-0.385706	0.185	0.36	3.40428e-179	Fibroblasts	Arhgef7
4.18121e-183	0.696411	0.254	0.132	9.70669e-179	Fibroblasts	Pde8b
4.29157e-183	-0.337301	0.141	0.305	9.96287e-179	Fibroblasts	Apold1
7.49812e-183	-0.651001	0.292	0.467	1.74069e-178	Fibroblasts	Abhd2
1.62515e-181	-0.250752	0.054	0.18	3.77278e-177	Fibroblasts	Tlnrd1
3.52097e-181	0.496997	0.213	0.095	8.17394e-177	Fibroblasts	Slc4a4
4.05994e-181	-0.380493	0.127	0.278	9.42515e-177	Fibroblasts	Eml1
4.32114e-181	-0.352269	0.072	0.204	1.00315e-176	Fibroblasts	Synm
6.79087e-181	1.00449	0.276	0.153	1.5765e-176	Fibroblasts	Vtn
9.01845e-181	-0.399208	0.251	0.431	2.09363e-176	Fibroblasts	Lrch1
1.4443e-180	-0.420114	0.219	0.388	3.35293e-176	Fibroblasts	Tnfaip1
1.67353e-180	-0.327101	0.094	0.236	3.88511e-176	Fibroblasts	Nid2
2.46593e-180	-0.366914	0.528	0.709	5.72465e-176	Fibroblasts	Slc25a5
2.97769e-180	0.539153	0.331	0.203	6.91271e-176	Fibroblasts	Raph1
4.0198e-180	-0.426245	0.139	0.292	9.33196e-176	Fibroblasts	Adam15
5.25384e-180	-1.02099	0.23	0.378	1.21968e-175	Fibroblasts	Lrat
6.92727e-180	-0.317892	0.037	0.149	1.60817e-175	Fibroblasts	Ttc39c
8.65326e-180	0.414048	0.181	0.074	2.00885e-175	Fibroblasts	Tbx18
9.07073e-180	-0.337918	0.243	0.437	2.10577e-175	Fibroblasts	Pdgfa
3.31101e-179	0.511089	0.269	0.143	7.6865e-175	Fibroblasts	Runx1t1
5.10468e-179	-0.689628	0.245	0.397	1.18505e-174	Fibroblasts	Plk2
1.10976e-178	0.593636	0.451	0.336	2.5763e-174	Fibroblasts	Furin
1.49934e-178	-0.28492	0.092	0.235	3.48072e-174	Fibroblasts	Ankrd13a
1.60098e-178	0.377431	0.18	0.074	3.71668e-174	Fibroblasts	Hic1
1.77329e-178	0.523039	0.374	0.245	4.11669e-174	Fibroblasts	Nr1d1
2.05346e-178	-0.734851	0.129	0.268	4.76711e-174	Fibroblasts	Slc6a20a
7.27149e-178	-0.287771	0.054	0.177	1.68808e-173	Fibroblasts	Sap30
1.22908e-177	-0.405016	0.558	0.709	2.8533e-173	Fibroblasts	Ndufa8
1.34526e-177	-1.20553	0.795	0.879	3.12302e-173	Fibroblasts	Arl6ip1
3.81892e-177	-0.410252	0.249	0.422	8.86561e-173	Fibroblasts	Tut7
6.29119e-177	0.553196	0.303	0.178	1.4605e-172	Fibroblasts	Cysltr1
2.0272e-176	-0.622615	0.087	0.221	4.70615e-172	Fibroblasts	Gm5127
3.19976e-176	0.350017	0.137	0.045	7.42825e-172	Fibroblasts	Ptger1
3.46299e-176	0.7577	0.766	0.686	8.03933e-172	Fibroblasts	Tsc22d1
4.54201e-176	-0.368158	0.175	0.341	1.05443e-171	Fibroblasts	Adipor2
5.30718e-176	0.442866	0.373	0.238	1.23206e-171	Fibroblasts	Gpx8
6.45905e-176	0.407509	0.634	0.496	1.49947e-171	Fibroblasts	Anxa2
6.56806e-176	-0.323611	0.107	0.253	1.52478e-171	Fibroblasts	Bcar3
1.40988e-175	-0.543473	0.038	0.147	3.27303e-171	Fibroblasts	Cadm1
4.9004e-175	-0.853848	0.017	0.11	1.13763e-170	Fibroblasts	Rgs1
3.01166e-174	-0.410563	0.227	0.403	6.99157e-170	Fibroblasts	Dip2b
5.43648e-174	0.260057	0.111	0.029	1.26208e-169	Fibroblasts	Hunk
7.14987e-174	-0.503857	0.155	0.312	1.65984e-169	Fibroblasts	Dleu2
8.6647e-174	-0.332376	0.122	0.272	2.01151e-169	Fibroblasts	St3gal1
1.40506e-173	-0.450942	0.085	0.215	3.26185e-169	Fibroblasts	Flvcr2
1.54761e-173	-0.27054	0.014	0.106	3.59277e-169	Fibroblasts	Hcls1
2.52126e-173	0.517976	0.306	0.178	5.85311e-169	Fibroblasts	Lmo7
4.41479e-173	-0.295005	0.094	0.234	1.02489e-168	Fibroblasts	Sipa1l2
4.55693e-173	-0.374445	0.025	0.125	1.05789e-168	Fibroblasts	Prkcq
3.06313e-172	-0.40178	0.078	0.208	7.11105e-168	Fibroblasts	Dusp5
5.25224e-172	0.516117	0.3	0.175	1.21931e-167	Fibroblasts	Unc13b
5.2686e-172	0.276058	0.12	0.035	1.22311e-167	Fibroblasts	Lefty1
5.87306e-172	-0.317483	0.089	0.225	1.36343e-167	Fibroblasts	Irak2
1.28551e-171	0.428333	0.227	0.111	2.98432e-167	Fibroblasts	Gfra2
1.99656e-171	0.373242	0.227	0.107	4.63501e-167	Fibroblasts	Ptges
3.43665e-171	-0.535135	0.019	0.113	7.97819e-167	Fibroblasts	Gatm
3.80481e-171	0.696522	0.288	0.168	8.83287e-167	Fibroblasts	Il34
7.24435e-171	-1.71888	0.136	0.279	1.68178e-166	Fibroblasts	H2-Aa
8.20578e-171	-0.275097	0.026	0.127	1.90497e-166	Fibroblasts	Serpinb6b
1.08588e-170	0.428747	0.154	0.058	2.52088e-166	Fibroblasts	Sdc1
1.59903e-170	-0.363985	0.145	0.298	3.71215e-166	Fibroblasts	Rapgef1
2.20798e-170	-0.708265	0.148	0.288	5.12582e-166	Fibroblasts	Slc24a1
3.05947e-170	0.42705	0.31	0.178	7.10256e-166	Fibroblasts	Parp8
4.84362e-170	0.695743	0.438	0.309	1.12445e-165	Fibroblasts	Cox4i2
5.99268e-170	-0.3243	0.76	0.851	1.3912e-165	Fibroblasts	Eef2
1.90638e-169	0.44649	0.261	0.138	4.42565e-165	Fibroblasts	Ncald
4.23113e-169	0.357582	0.136	0.046	9.82258e-165	Fibroblasts	Avpr1a
4.3833e-169	0.406096	0.312	0.181	1.01758e-164	Fibroblasts	Ptprs
6.86111e-169	-1.0635	0.242	0.384	1.59281e-164	Fibroblasts	Krt18
1.02872e-168	0.265151	0.197	0.085	2.38816e-164	Fibroblasts	Dkk3
1.57827e-168	0.352333	0.15	0.055	3.66395e-164	Fibroblasts	Gm14964
1.81353e-168	-0.637072	0.122	0.256	4.21011e-164	Fibroblasts	Rrh
6.06577e-168	-0.966815	0.244	0.387	1.40817e-163	Fibroblasts	Cspg5
7.38438e-168	-0.50112	0.201	0.361	1.71428e-163	Fibroblasts	Ndrg1
1.63865e-167	0.359761	0.169	0.069	3.80413e-163	Fibroblasts	C630043F03Rik
2.02441e-167	-0.369716	0.255	0.434	4.69966e-163	Fibroblasts	Wdr1
2.11822e-167	0.490533	0.477	0.35	4.91744e-163	Fibroblasts	Maml3
3.78355e-167	0.650242	0.243	0.126	8.78351e-163	Fibroblasts	Ifit1
3.93835e-167	0.377296	0.1	0.025	9.14287e-163	Fibroblasts	Erc2
4.26574e-167	-0.738777	0.187	0.335	9.90291e-163	Fibroblasts	Sema3c
4.38256e-167	-0.813467	0.153	0.288	1.01741e-162	Fibroblasts	Ermn
1.18857e-166	-0.256501	0.067	0.192	2.75927e-162	Fibroblasts	Zdhhc18
1.19119e-166	-1.09326	0.236	0.38	2.76534e-162	Fibroblasts	Pon1
2.08918e-166	0.354274	0.129	0.043	4.85003e-162	Fibroblasts	Pla1a
3.04096e-166	-0.567408	0.03	0.13	7.05959e-162	Fibroblasts	Plek
3.07394e-166	-0.33438	0.055	0.17	7.13615e-162	Fibroblasts	Ppm1l
4.30162e-166	-1.06381	0.218	0.358	9.9862e-162	Fibroblasts	Kcnj13
4.42689e-166	-0.481012	0.414	0.58	1.0277e-161	Fibroblasts	Pdlim5
5.29736e-166	0.284803	0.126	0.04	1.22978e-161	Fibroblasts	Creb3l1
1.38607e-165	-0.488648	0.149	0.295	3.21775e-161	Fibroblasts	Cdr2
2.47668e-165	-1.06575	0.331	0.476	5.74962e-161	Fibroblasts	Car14
4.69541e-165	-0.426032	0.154	0.303	1.09004e-160	Fibroblasts	Yes1
3.10006e-164	-0.268625	0.107	0.25	7.19678e-160	Fibroblasts	Faim
3.58193e-164	0.342259	0.213	0.099	8.31544e-160	Fibroblasts	Dact3
5.83978e-164	0.272803	0.105	0.028	1.3557e-159	Fibroblasts	Ccn4
6.27962e-164	-0.419863	0.271	0.439	1.45781e-159	Fibroblasts	Sptlc2
1.13751e-163	-0.644687	0.117	0.246	2.64073e-159	Fibroblasts	Otx2
1.44751e-163	-0.387399	0.036	0.138	3.3604e-159	Fibroblasts	Asb2
1.47963e-163	0.655499	0.138	0.048	3.43497e-159	Fibroblasts	Zfp804b
1.78385e-163	0.461889	0.563	0.442	4.14121e-159	Fibroblasts	Wwtr1
3.69863e-163	-0.815455	0.179	0.318	8.58637e-159	Fibroblasts	Rd3l
4.63899e-163	-0.602538	0.359	0.515	1.07694e-158	Fibroblasts	Nr4a2
7.56168e-163	0.318931	0.136	0.047	1.75545e-158	Fibroblasts	Hs3st3b1
9.12095e-163	0.390373	0.184	0.08	2.11743e-158	Fibroblasts	Fbln7
9.93614e-163	-0.634752	0.112	0.241	2.30668e-158	Fibroblasts	Spon1
1.4563e-162	0.473169	0.426	0.309	3.38081e-158	Fibroblasts	Gipc1
3.4855e-162	0.295162	0.106	0.029	8.09159e-158	Fibroblasts	Dchs2
3.80634e-162	-1.27408	0.303	0.443	8.83643e-158	Fibroblasts	Slc16a8
7.03855e-162	-0.254723	0.057	0.174	1.634e-157	Fibroblasts	Gne
1.29468e-161	0.38052	0.218	0.106	3.0056e-157	Fibroblasts	Parp3
2.18162e-161	-0.289459	0.105	0.245	5.06463e-157	Fibroblasts	Fnip2
2.21024e-161	-0.267722	0.074	0.199	5.13107e-157	Fibroblasts	Lpar6
2.47322e-161	-0.564914	0.2	0.346	5.74158e-157	Fibroblasts	Mcc
1.0696e-160	0.487151	0.319	0.193	2.48308e-156	Fibroblasts	Sgip1
1.18078e-160	-0.347877	0.213	0.38	2.74117e-156	Fibroblasts	Sec11c
2.18786e-160	-0.394653	0.164	0.318	5.07911e-156	Fibroblasts	Ltbp1
8.05704e-160	0.51992	0.478	0.356	1.87044e-155	Fibroblasts	Airn
1.12021e-159	-0.676327	0.249	0.379	2.60056e-155	Fibroblasts	Jup
1.34471e-159	-0.287285	0.098	0.233	3.12175e-155	Fibroblasts	Ipo11
1.96921e-159	-0.414005	0.144	0.294	4.57153e-155	Fibroblasts	Gsr
3.77712e-159	-0.259126	0.078	0.205	8.76858e-155	Fibroblasts	Nceh1
4.00113e-159	-0.46142	0.033	0.133	9.28862e-155	Fibroblasts	Ripor2
4.21699e-159	-0.289433	0.108	0.247	9.78975e-155	Fibroblasts	Smap2
5.10107e-159	0.294513	0.147	0.054	1.18421e-154	Fibroblasts	Serf1
8.00063e-159	-0.297538	0.957	0.979	1.85735e-154	Fibroblasts	Hspa8
1.56867e-158	-0.909118	0.145	0.276	3.64168e-154	Fibroblasts	Ctnna3
1.63074e-158	-0.419281	0.254	0.417	3.78577e-154	Fibroblasts	Cdc42ep3
2.87735e-158	-0.424187	0.236	0.399	6.67976e-154	Fibroblasts	Mob2
4.06018e-158	-0.583508	0.024	0.116	9.42572e-154	Fibroblasts	Mbp
5.39471e-158	0.357201	0.184	0.081	1.25238e-153	Fibroblasts	Prdm5
1.77036e-157	-0.949564	0.336	0.477	4.10989e-153	Fibroblasts	Chchd10
2.28277e-157	-0.258143	0.022	0.114	5.29945e-153	Fibroblasts	Wipf3
3.50138e-157	-0.301978	0.146	0.297	8.12846e-153	Fibroblasts	Git2
3.79096e-157	0.357095	0.168	0.071	8.80071e-153	Fibroblasts	Sorcs2
4.15874e-157	-0.384134	0.58	0.731	9.6545e-153	Fibroblasts	Tmbim6
6.56363e-157	-0.764876	0.09	0.209	1.52375e-152	Fibroblasts	Kcnab1
6.97668e-157	-0.304981	0.947	0.972	1.61964e-152	Fibroblasts	Chchd2
7.1384e-157	0.38687	0.257	0.14	1.65718e-152	Fibroblasts	Cbr3
7.65129e-157	-0.325553	0.102	0.236	1.77625e-152	Fibroblasts	Flnb
8.47253e-157	-0.322028	0.164	0.32	1.9669e-152	Fibroblasts	Pnpla2
8.81397e-157	-0.29447	0.135	0.282	2.04616e-152	Fibroblasts	Elovl5
1.09589e-156	0.428875	0.564	0.465	2.5441e-152	Fibroblasts	Nfic
2.00176e-156	-0.613634	0.124	0.253	4.64709e-152	Fibroblasts	Slc4a5
2.38927e-156	-0.299182	0.082	0.207	5.5467e-152	Fibroblasts	Tnfaip2
2.39935e-156	0.369698	0.146	0.055	5.5701e-152	Fibroblasts	Gm38604
9.18752e-156	-0.28137	0.104	0.24	2.13288e-151	Fibroblasts	Myo18a
1.38619e-155	-0.289704	0.045	0.151	3.21804e-151	Fibroblasts	Npr3
1.65393e-155	-0.605984	0.099	0.224	3.83959e-151	Fibroblasts	Tesc
1.77854e-155	-0.254232	0.192	0.355	4.12888e-151	Fibroblasts	Ccnd1
2.10875e-155	-0.453922	0.342	0.502	4.89547e-151	Fibroblasts	Cdk11b
3.44292e-155	0.435355	0.221	0.111	7.99274e-151	Fibroblasts	Peg3
4.24007e-155	-0.311948	0.165	0.322	9.84333e-151	Fibroblasts	Sort1
4.6495e-155	0.495755	0.195	0.09	1.07938e-150	Fibroblasts	Col4a6
6.93305e-155	-0.710344	0.148	0.28	1.60951e-150	Fibroblasts	Slc6a13
1.18284e-154	-0.407364	0.107	0.235	2.74597e-150	Fibroblasts	Perp
1.59024e-154	0.363517	0.2	0.096	3.69175e-150	Fibroblasts	Nsg1
2.54046e-154	-0.258991	0.077	0.2	5.89767e-150	Fibroblasts	Ap1s2
5.6393e-154	0.284358	0.584	0.438	1.30916e-149	Fibroblasts	Col8a1
5.79908e-154	0.932189	0.383	0.286	1.34626e-149	Fibroblasts	Myo1b
7.24006e-154	0.340463	0.156	0.063	1.68078e-149	Fibroblasts	Zfp618
8.99709e-154	0.445016	0.277	0.158	2.08867e-149	Fibroblasts	Pcdh18
1.16601e-153	0.494974	0.294	0.172	2.70689e-149	Fibroblasts	Col4a5
1.3811e-153	0.348028	0.178	0.078	3.20622e-149	Fibroblasts	Fzd1
1.42847e-153	-0.694043	0.113	0.239	3.3162e-149	Fibroblasts	Dapl1
2.42976e-153	-0.701516	0.441	0.535	5.64069e-149	Fibroblasts	Ly6e
4.36087e-153	-0.437561	0.017	0.101	1.01238e-148	Fibroblasts	Cnn1
4.60238e-153	0.280038	0.105	0.03	1.06844e-148	Fibroblasts	Gm13470
4.6164e-153	-0.252027	0.082	0.207	1.0717e-148	Fibroblasts	Tspan14
5.91353e-153	-0.264832	0.1	0.232	1.37283e-148	Fibroblasts	Grk2
6.96303e-153	0.866915	0.429	0.322	1.61647e-148	Fibroblasts	Aspn
1.10098e-152	-0.603449	0.13	0.259	2.55592e-148	Fibroblasts	Acsl6
6.28141e-152	0.444958	0.589	0.494	1.45823e-147	Fibroblasts	Snhg8
9.06995e-152	-0.512695	0.13	0.26	2.10559e-147	Fibroblasts	Kctd12b
1.00916e-151	-0.37468	0.245	0.408	2.34275e-147	Fibroblasts	Dusp3
1.20614e-151	0.459223	0.469	0.356	2.80004e-147	Fibroblasts	Sntb2
1.591e-151	0.434576	0.241	0.128	3.6935e-147	Fibroblasts	Olfml2b
1.86384e-151	0.455085	0.126	0.044	4.3269e-147	Fibroblasts	Col10a1
2.34345e-151	-0.311137	0.719	0.84	5.44033e-147	Fibroblasts	Atp5g2
2.36868e-151	-1.03939	0.273	0.411	5.49888e-147	Fibroblasts	Mt3
2.66891e-151	-1.07747	0.057	0.162	6.19587e-147	Fibroblasts	Ctss
3.75985e-151	-0.303372	0.027	0.12	8.7285e-147	Fibroblasts	Pcdh17
4.20833e-151	0.49244	0.416	0.295	9.76964e-147	Fibroblasts	Tmtc1
9.92696e-151	-0.320307	0.158	0.306	2.30454e-146	Fibroblasts	Myo1c
1.47839e-150	0.484361	0.611	0.535	3.43209e-146	Fibroblasts	Ndufs2
2.11387e-150	-1.02731	0.258	0.392	4.90734e-146	Fibroblasts	Cltrn
4.59536e-150	0.370899	0.151	0.06	1.06681e-145	Fibroblasts	Pla2r1
1.06192e-149	0.442265	0.422	0.305	2.46525e-145	Fibroblasts	Il6st
4.49513e-149	0.302271	0.157	0.064	1.04354e-144	Fibroblasts	Nlgn2
2.86311e-148	-0.509718	0.477	0.642	6.64672e-144	Fibroblasts	Vamp8
4.38013e-148	-0.34941	0.717	0.805	1.01685e-143	Fibroblasts	Aplp2
4.62407e-148	0.691612	0.47	0.349	1.07348e-143	Fibroblasts	Notch3
6.15071e-148	0.395762	0.305	0.186	1.42789e-143	Fibroblasts	Tmed1
2.44857e-147	0.31987	0.144	0.057	5.68435e-143	Fibroblasts	Calhm5
4.08439e-147	-0.488641	0.639	0.72	9.48192e-143	Fibroblasts	Rap1b
4.54607e-147	-0.40132	0.457	0.599	1.05537e-142	Fibroblasts	Ccdc85b
1.97555e-146	-0.435226	0.672	0.751	4.58625e-142	Fibroblasts	Mcl1
4.59434e-146	-0.41638	0.078	0.191	1.06658e-141	Fibroblasts	Pla2g5
5.09746e-146	-0.325912	0.022	0.107	1.18338e-141	Fibroblasts	Meis2
7.13963e-146	-0.46063	0.109	0.234	1.65746e-141	Fibroblasts	Ptgis
2.0207e-145	-0.514254	0.16	0.3	4.69107e-141	Fibroblasts	Rel
2.05868e-145	0.557876	0.398	0.277	4.77923e-141	Fibroblasts	Rarb
3.3036e-145	-0.350658	0.341	0.514	7.66931e-141	Fibroblasts	Taf10
4.64906e-145	0.446332	0.287	0.175	1.07928e-140	Fibroblasts	Tshz3
4.78243e-145	0.38133	0.213	0.106	1.11024e-140	Fibroblasts	Rasl11b
7.05272e-145	0.370153	0.188	0.089	1.63729e-140	Fibroblasts	Gm15270
2.25682e-144	0.367078	0.367	0.24	5.23921e-140	Fibroblasts	Cdk14
2.71423e-144	0.42896	0.412	0.3	6.30108e-140	Fibroblasts	Fkbp9
4.99486e-144	0.291085	0.155	0.063	1.15956e-139	Fibroblasts	Col27a1
7.0023e-144	0.381618	0.631	0.556	1.62558e-139	Fibroblasts	Morf4l2
7.89041e-144	0.391919	0.823	0.741	1.83176e-139	Fibroblasts	Srsf7
8.92015e-144	0.330126	0.177	0.081	2.07081e-139	Fibroblasts	Pxdn
9.05631e-144	-0.461253	0.537	0.677	2.10242e-139	Fibroblasts	Ppp1cb
1.10962e-143	0.353537	0.169	0.076	2.57599e-139	Fibroblasts	Snai1
1.28641e-143	-0.278774	0.189	0.347	2.9864e-139	Fibroblasts	Eif4ebp2
2.51014e-143	-0.66559	0.076	0.186	5.8273e-139	Fibroblasts	Tshr
4.00348e-143	0.426468	0.343	0.228	9.29408e-139	Fibroblasts	Txndc5
4.59242e-143	-0.456508	0.487	0.624	1.06613e-138	Fibroblasts	Bst2
6.16953e-143	0.442175	0.536	0.438	1.43226e-138	Fibroblasts	Ttc3
1.46938e-142	-1.26708	0.424	0.554	3.41116e-138	Fibroblasts	Rlbp1
1.60388e-142	0.295018	0.155	0.064	3.72341e-138	Fibroblasts	Nfatc4
1.97488e-142	-0.308808	0.154	0.296	4.58468e-138	Fibroblasts	Arl4d
3.1005e-142	0.366994	0.219	0.114	7.19782e-138	Fibroblasts	Arap1
5.54445e-142	0.69123	0.766	0.655	1.28714e-137	Fibroblasts	Dlc1
6.73277e-142	-0.331765	0.356	0.529	1.56301e-137	Fibroblasts	Ubl3
6.85391e-142	-0.268472	0.242	0.42	1.59114e-137	Fibroblasts	Sncg
7.3916e-142	-1.0489	0.097	0.209	1.71596e-137	Fibroblasts	Arhgap15
8.05395e-142	-0.39757	0.274	0.427	1.86973e-137	Fibroblasts	Ctdspl
1.13372e-141	0.430293	0.186	0.088	2.63192e-137	Fibroblasts	Cpm
1.13641e-141	-0.732183	0.156	0.281	2.63818e-137	Fibroblasts	Tmem56
1.45738e-141	-0.283921	0.099	0.224	3.38331e-137	Fibroblasts	Nol10
4.52046e-141	0.367	0.763	0.625	1.04942e-136	Fibroblasts	Irf1
7.8238e-141	-0.49072	0.089	0.203	1.81629e-136	Fibroblasts	Krt8
8.11649e-141	-0.567414	0.135	0.258	1.88424e-136	Fibroblasts	Ociad2
1.03372e-140	0.503009	0.543	0.419	2.39979e-136	Fibroblasts	Rasl11a
1.21411e-140	0.328288	0.191	0.092	2.81856e-136	Fibroblasts	Fkbp10
1.26948e-140	-0.591863	0.417	0.569	2.94709e-136	Fibroblasts	S100a1
2.02139e-140	-0.935648	0.184	0.317	4.69266e-136	Fibroblasts	Dct
2.32716e-140	-0.256453	0.087	0.21	5.40251e-136	Fibroblasts	Ccrl2
7.78413e-140	-0.375936	0.286	0.445	1.80709e-135	Fibroblasts	Csrnp1
2.05174e-139	-0.337813	0.2	0.351	4.76311e-135	Fibroblasts	Cep85l
2.7296e-139	-0.392072	0.176	0.32	6.33677e-135	Fibroblasts	Arhgap26
4.3765e-139	-0.41389	0.053	0.153	1.016e-134	Fibroblasts	Rbm47
4.58321e-139	-0.501555	0.567	0.673	1.06399e-134	Fibroblasts	Spag9
4.92315e-139	0.296439	0.133	0.05	1.14291e-134	Fibroblasts	Slc7a2
8.86717e-139	-0.538434	0.615	0.662	2.05851e-134	Fibroblasts	Crip2
1.54496e-138	0.32985	0.178	0.082	3.58663e-134	Fibroblasts	Spats2l
3.35471e-138	-0.440132	0.093	0.208	7.78796e-134	Fibroblasts	Slc22a8
3.95923e-138	0.420236	0.254	0.147	9.19136e-134	Fibroblasts	Dapk1
5.064e-138	-0.356762	0.27	0.429	1.17561e-133	Fibroblasts	Dusp6
5.62204e-138	-0.396666	0.231	0.383	1.30516e-133	Fibroblasts	Phlpp1
7.70447e-138	-0.291841	0.148	0.288	1.78859e-133	Fibroblasts	Abr
8.03613e-138	-0.797515	0.222	0.352	1.86559e-133	Fibroblasts	Slc16a1
9.60775e-138	-0.344801	0.629	0.748	2.23044e-133	Fibroblasts	Pomp
1.33183e-137	-0.314694	0.236	0.397	3.09185e-133	Fibroblasts	Mertk
4.30286e-137	-0.275445	0.126	0.259	9.98909e-133	Fibroblasts	Ppp1r18
4.61454e-137	0.375449	0.684	0.604	1.07126e-132	Fibroblasts	Tceal9
5.07657e-137	0.451778	0.438	0.325	1.17853e-132	Fibroblasts	Ube2e2
6.8122e-137	0.449322	0.875	0.79	1.58145e-132	Fibroblasts	Ier2
1.87574e-136	-0.380167	0.028	0.114	4.35453e-132	Fibroblasts	Tmem108
3.06681e-136	0.398421	0.604	0.512	7.11959e-132	Fibroblasts	Tcf12
3.9793e-136	-0.444652	0.082	0.19	9.23795e-132	Fibroblasts	Slc7a10
4.0805e-136	0.472256	0.216	0.115	9.47288e-132	Fibroblasts	Gbp6
4.23001e-136	-1.01996	0.301	0.428	9.81997e-132	Fibroblasts	Itgb8
5.42674e-136	-0.25032	0.105	0.231	1.25982e-131	Fibroblasts	Siah2
5.63371e-136	-0.288283	0.104	0.226	1.30787e-131	Fibroblasts	Ephb4
7.09591e-136	-0.313461	0.2	0.35	1.64732e-131	Fibroblasts	Smco4
9.14283e-136	-1.24482	0.063	0.161	2.12251e-131	Fibroblasts	Tyrobp
1.07882e-135	0.267152	0.173	0.076	2.50448e-131	Fibroblasts	Hpgd
2.50178e-135	0.587324	0.469	0.362	5.80789e-131	Fibroblasts	Fmnl2
3.03274e-135	-0.496414	0.095	0.206	7.04051e-131	Fibroblasts	Car12
3.19064e-135	0.359736	0.929	0.789	7.40706e-131	Fibroblasts	Id3
3.62948e-135	0.299739	0.125	0.046	8.42584e-131	Fibroblasts	Cecr2
1.16782e-134	0.310849	0.653	0.568	2.7111e-130	Fibroblasts	Ctsz
2.01336e-134	-0.924685	0.337	0.439	4.67402e-130	Fibroblasts	Emp2
2.19626e-134	0.340618	0.671	0.559	5.09862e-130	Fibroblasts	Ahnak
4.5948e-134	-0.266276	0.028	0.113	1.06668e-129	Fibroblasts	Sh3bgr
5.62225e-134	-0.301828	0.712	0.819	1.30521e-129	Fibroblasts	Hnrnpf
9.97171e-134	-0.391735	0.576	0.717	2.31493e-129	Fibroblasts	Atp6v0b
1.66e-133	-0.307267	0.171	0.315	3.85368e-129	Fibroblasts	Elovl1
1.90038e-133	-0.34648	0.24	0.394	4.41174e-129	Fibroblasts	Arhgap17
5.17602e-133	0.252856	0.1	0.031	1.20161e-128	Fibroblasts	Bex1
9.45603e-133	0.326598	0.104	0.034	2.19522e-128	Fibroblasts	Svopl
1.05417e-132	0.398728	0.323	0.202	2.44727e-128	Fibroblasts	Pde1a
1.44493e-132	-0.440292	0.388	0.545	3.3544e-128	Fibroblasts	H2afj
2.17939e-132	-0.485859	0.365	0.486	5.05946e-128	Fibroblasts	Ets1
2.3693e-132	-0.282035	0.053	0.152	5.50033e-128	Fibroblasts	Tuba4a
4.00088e-132	0.445494	0.383	0.276	9.28804e-128	Fibroblasts	Dtx3
6.99171e-132	-0.607038	0.218	0.347	1.62313e-127	Fibroblasts	Tmtc2
7.95038e-132	0.448784	0.489	0.394	1.84568e-127	Fibroblasts	Svil
8.95715e-132	-0.261936	0.086	0.201	2.0794e-127	Fibroblasts	Man2b1
1.54925e-131	-0.339602	0.037	0.126	3.59659e-127	Fibroblasts	Map3k7cl
2.01555e-131	0.33443	0.228	0.118	4.67911e-127	Fibroblasts	Aff3
2.36711e-131	0.293652	0.1	0.031	5.49525e-127	Fibroblasts	Edil3
2.68031e-131	0.268966	0.14	0.057	6.22233e-127	Fibroblasts	Dipk1b
1.28004e-130	0.360146	0.485	0.382	2.9716e-126	Fibroblasts	Gng10
1.83188e-130	-0.433717	0.206	0.338	4.25272e-126	Fibroblasts	Uaca
2.06334e-130	0.395096	0.278	0.171	4.79005e-126	Fibroblasts	Extl3
6.62463e-130	0.26621	0.131	0.05	1.53791e-125	Fibroblasts	Epb41l3
2.07833e-129	-1.54601	0.493	0.606	4.82484e-125	Fibroblasts	Rpe65
3.59993e-129	0.357694	0.531	0.413	8.35723e-125	Fibroblasts	4930523C07Rik
4.44933e-129	-0.792923	0.056	0.152	1.03291e-124	Fibroblasts	Otx2os1
8.45945e-129	-1.76407	0.155	0.279	1.96386e-124	Fibroblasts	H2-Eb1
2.15809e-128	-0.341519	0.069	0.171	5.01002e-124	Fibroblasts	Sorl1
3.13997e-128	-0.39115	0.064	0.163	7.28943e-124	Fibroblasts	Sv2b
5.08098e-128	-0.283851	0.172	0.314	1.17955e-123	Fibroblasts	Itprid2
7.38553e-128	-0.250031	0.023	0.102	1.71455e-123	Fibroblasts	Plcl2
8.77268e-128	0.516312	0.607	0.531	2.03658e-123	Fibroblasts	Pnp
1.31737e-127	-0.376078	0.41	0.572	3.05826e-123	Fibroblasts	Higd2a
1.57172e-127	-0.320723	0.552	0.687	3.64874e-123	Fibroblasts	Snx3
3.24063e-127	0.411524	0.262	0.158	7.52313e-123	Fibroblasts	Zfp521
3.64268e-127	0.276476	0.133	0.053	8.45649e-123	Fibroblasts	Foxd2
7.4058e-127	-0.325483	0.86	0.918	1.71926e-122	Fibroblasts	Atp5h
1.14996e-126	-0.259716	0.195	0.343	2.66964e-122	Fibroblasts	Mef2d
1.16838e-126	-0.75142	0.538	0.604	2.7124e-122	Fibroblasts	Rdx
1.3331e-126	-0.611028	0.159	0.278	3.0948e-122	Fibroblasts	Rsph10b
1.5349e-126	0.355803	0.243	0.141	3.56326e-122	Fibroblasts	P3h4
2.35161e-126	0.45396	0.188	0.096	5.45927e-122	Fibroblasts	Adap2
2.39053e-126	0.386798	0.525	0.433	5.54961e-122	Fibroblasts	Maged1
2.90407e-126	-0.404082	0.089	0.195	6.74179e-122	Fibroblasts	Slco1c1
4.66838e-126	-0.397019	0.085	0.19	1.08376e-121	Fibroblasts	Abca4
7.97304e-126	0.406816	0.414	0.314	1.85094e-121	Fibroblasts	Bcl7c
8.15478e-126	-0.305509	0.023	0.1	1.89313e-121	Fibroblasts	Fgf13
1.11007e-125	-0.342218	0.212	0.353	2.57702e-121	Fibroblasts	Psmb9
1.19986e-125	-0.321874	0.148	0.276	2.78548e-121	Fibroblasts	Jcad
1.69917e-125	-0.311982	0.157	0.288	3.94462e-121	Fibroblasts	Pts
2.77581e-125	0.269981	0.693	0.565	6.44404e-121	Fibroblasts	Lmna
2.856e-125	-0.324641	0.187	0.327	6.63021e-121	Fibroblasts	Clcn3
4.27911e-125	-0.279543	0.037	0.123	9.93395e-121	Fibroblasts	Lpcat2
5.06131e-125	0.697153	0.303	0.198	1.17498e-120	Fibroblasts	Ifit3
6.37106e-125	-0.300187	0.091	0.202	1.47904e-120	Fibroblasts	Bmp2
6.91266e-125	0.291216	0.147	0.064	1.60477e-120	Fibroblasts	Rgma
7.76906e-125	0.388621	0.134	0.055	1.80359e-120	Fibroblasts	Lin7a
1.07416e-124	-0.348918	0.719	0.832	2.49365e-120	Fibroblasts	Cox7c
3.33417e-124	0.433029	0.24	0.138	7.74027e-120	Fibroblasts	Ntm
3.88875e-124	-0.30949	0.198	0.345	9.02774e-120	Fibroblasts	Myo1e
4.92574e-124	0.311973	0.146	0.064	1.14351e-119	Fibroblasts	Lrig3
7.57028e-124	-0.638404	0.197	0.318	1.75744e-119	Fibroblasts	Phgdh
1.02555e-123	0.350643	0.155	0.069	2.38081e-119	Fibroblasts	Sema3d
2.52757e-123	-0.280798	0.053	0.147	5.86775e-119	Fibroblasts	Rab27a
3.526e-123	-0.410502	0.073	0.172	8.18561e-119	Fibroblasts	Adra2c
4.45992e-123	0.371104	0.448	0.34	1.03537e-118	Fibroblasts	Golim4
5.02423e-123	0.267452	0.15	0.066	1.16637e-118	Fibroblasts	Meis3
5.62013e-123	-0.340816	0.359	0.522	1.30471e-118	Fibroblasts	Ghitm
7.89745e-123	0.314079	0.1	0.033	1.83339e-118	Fibroblasts	Gm32067
8.1428e-123	0.336231	0.678	0.615	1.89035e-118	Fibroblasts	Sec62
1.30949e-122	0.391437	0.421	0.322	3.03998e-118	Fibroblasts	Prdx4
1.61416e-122	-0.529395	0.187	0.322	3.74727e-118	Fibroblasts	Prnp
1.7333e-122	-0.303828	0.09	0.2	4.02386e-118	Fibroblasts	Dock11
2.16201e-122	-0.833872	0.212	0.327	5.01911e-118	Fibroblasts	Palld
3.23618e-122	-0.394329	0.433	0.569	7.51279e-118	Fibroblasts	Smpdl3a
4.0272e-122	-0.95873	0.458	0.606	9.34914e-118	Fibroblasts	Enpp2
5.048e-122	-0.287597	0.388	0.557	1.17189e-117	Fibroblasts	Gpi1
5.14876e-122	-0.726072	0.602	0.701	1.19528e-117	Fibroblasts	Dstn
5.173e-122	-0.28027	0.03	0.11	1.20091e-117	Fibroblasts	9530034E10Rik
5.74027e-122	-0.307202	0.135	0.258	1.3326e-117	Fibroblasts	Smad6
9.09697e-122	-0.368003	0.065	0.161	2.11186e-117	Fibroblasts	Tspan10
1.85197e-121	0.278924	0.678	0.565	4.29935e-117	Fibroblasts	Akap13
1.87438e-121	-0.298314	0.229	0.376	4.35136e-117	Fibroblasts	Card19
2.51727e-121	-0.335291	0.568	0.703	5.84385e-117	Fibroblasts	Sdcbp
2.5702e-121	-0.340901	0.065	0.162	5.96671e-117	Fibroblasts	Sema3b
3.21788e-121	0.356007	0.285	0.178	7.47031e-117	Fibroblasts	Pkdcc
5.65416e-121	0.286404	0.168	0.08	1.31261e-116	Fibroblasts	Tln2
5.82975e-121	0.360348	0.262	0.16	1.35338e-116	Fibroblasts	Itsn1
7.23299e-121	-0.445484	0.439	0.555	1.67914e-116	Fibroblasts	Asap1
1.21989e-120	0.383155	0.189	0.098	2.83197e-116	Fibroblasts	Fat4
4.55246e-120	0.310686	0.179	0.089	1.05685e-115	Fibroblasts	Cys1
1.18973e-119	0.438103	0.366	0.263	2.76195e-115	Fibroblasts	St5
2.34577e-119	0.344553	0.208	0.114	5.44569e-115	Fibroblasts	Chpf
2.47358e-119	-0.498579	0.099	0.205	5.74242e-115	Fibroblasts	Myom1
2.53724e-119	0.284753	0.144	0.064	5.89021e-115	Fibroblasts	Spsb1
4.28921e-119	-0.538231	0.525	0.588	9.95739e-115	Fibroblasts	Cd200
5.04704e-119	-0.320392	0.272	0.415	1.17167e-114	Fibroblasts	Arl2bp
5.91729e-119	-0.307815	0.164	0.294	1.3737e-114	Fibroblasts	Avl9
8.18612e-119	0.566942	0.469	0.377	1.90041e-114	Fibroblasts	Samhd1
1.28795e-118	0.466904	0.352	0.247	2.98998e-114	Fibroblasts	Sox4
1.46179e-118	0.364435	0.303	0.194	3.39355e-114	Fibroblasts	Olfml2a
1.54109e-118	-0.482393	0.245	0.367	3.57765e-114	Fibroblasts	Sh3bp5
1.56156e-118	0.488421	0.28	0.179	3.62516e-114	Fibroblasts	Dpysl3
1.86717e-118	0.304339	0.585	0.473	4.33464e-114	Fibroblasts	Cystm1
1.95637e-118	0.262755	0.132	0.055	4.54172e-114	Fibroblasts	Ptgfrn
3.47045e-118	-0.294204	0.291	0.449	8.05666e-114	Fibroblasts	Fez2
4.48796e-118	-0.416929	0.231	0.365	1.04188e-113	Fibroblasts	Adgre5
4.54305e-118	-0.509288	0.662	0.763	1.05467e-113	Fibroblasts	Npc2
5.59499e-118	-1.76972	0.064	0.155	1.29888e-113	Fibroblasts	Ccl4
9.80636e-118	0.264949	0.139	0.059	2.27655e-113	Fibroblasts	Vav2
1.35239e-117	-0.385557	0.048	0.136	3.13957e-113	Fibroblasts	Myocd
1.74642e-117	-0.254099	0.133	0.257	4.05431e-113	Fibroblasts	Got1
4.74042e-117	0.281887	0.14	0.061	1.10049e-112	Fibroblasts	Rab3il1
9.89222e-117	-0.320686	0.267	0.412	2.29648e-112	Fibroblasts	Col4a3bp
1.00529e-116	0.295145	0.22	0.122	2.33378e-112	Fibroblasts	Capg
1.46013e-116	-0.368958	0.18	0.309	3.38969e-112	Fibroblasts	Efhd2
1.99259e-116	-0.402486	0.227	0.353	4.6258e-112	Fibroblasts	Grasp
2.70314e-116	-0.505509	0.136	0.249	6.27535e-112	Fibroblasts	Hilpda
3.35806e-116	0.368439	0.593	0.521	7.79573e-112	Fibroblasts	Imp3
5.96276e-116	-0.301856	0.042	0.127	1.38425e-111	Fibroblasts	Rbm24
7.28471e-116	-0.349569	0.078	0.178	1.69115e-111	Fibroblasts	Hist1h4i
8.14648e-116	-0.273892	0.146	0.271	1.89121e-111	Fibroblasts	Atp6v0a1
1.59031e-115	-0.35579	0.095	0.201	3.69191e-111	Fibroblasts	Fbxo32
3.63062e-115	0.359194	0.465	0.373	8.42849e-111	Fibroblasts	Comt
7.95807e-115	-0.827826	0.302	0.418	1.84746e-110	Fibroblasts	Prxl2a
2.07152e-114	0.34697	0.266	0.165	4.80902e-110	Fibroblasts	Ift27
2.28956e-114	-0.27633	0.225	0.366	5.31522e-110	Fibroblasts	Pcnx
3.42292e-114	-0.289288	0.575	0.709	7.94632e-110	Fibroblasts	Utrn
3.95664e-114	0.321055	0.383	0.266	9.18535e-110	Fibroblasts	Gstm5
4.72806e-114	0.375804	0.338	0.236	1.09762e-109	Fibroblasts	Cmtm3
4.90496e-114	0.452049	0.533	0.434	1.13869e-109	Fibroblasts	Auts2
5.65723e-114	-0.368158	0.944	0.915	1.31333e-109	Fibroblasts	Cd81
6.11941e-114	-0.271969	0.109	0.222	1.42062e-109	Fibroblasts	Gpd2
7.50222e-114	-0.412391	0.537	0.624	1.74164e-109	Fibroblasts	Luzp1
1.07693e-113	-0.342578	0.062	0.153	2.50009e-109	Fibroblasts	Mogat1
1.36813e-113	0.334115	0.409	0.298	3.1761e-109	Fibroblasts	Wfdc1
1.4527e-113	-0.332245	0.044	0.128	3.37244e-109	Fibroblasts	Oca2
2.13525e-113	-0.393748	0.064	0.155	4.95698e-109	Fibroblasts	Tyr
3.86867e-113	0.371484	0.799	0.713	8.98111e-109	Fibroblasts	Zfp36l1
7.59916e-113	-0.419532	0.469	0.578	1.76415e-108	Fibroblasts	S100a13
7.71719e-113	0.35467	0.262	0.162	1.79155e-108	Fibroblasts	Afap1l2
1.21272e-112	0.251887	0.909	0.883	2.81534e-108	Fibroblasts	Hmgb1
1.61286e-112	-0.4091	0.067	0.159	3.74426e-108	Fibroblasts	Csf1r
2.23052e-112	0.296988	0.147	0.067	5.17815e-108	Fibroblasts	Plagl1
2.57832e-112	0.386443	0.286	0.188	5.98557e-108	Fibroblasts	Gnb4
3.35812e-112	-0.326458	0.107	0.219	7.79587e-108	Fibroblasts	Dusp16
7.0551e-112	0.386183	0.782	0.725	1.63784e-107	Fibroblasts	45176
1.04848e-111	-0.406302	0.149	0.266	2.43405e-107	Fibroblasts	Slc24a5
1.58092e-111	0.337362	0.495	0.381	3.6701e-107	Fibroblasts	Ndrg2
1.6601e-111	0.389948	0.47	0.376	3.85393e-107	Fibroblasts	Pdcd4
2.43856e-111	-0.277352	0.035	0.113	5.66111e-107	Fibroblasts	Lrp2
4.04215e-111	0.284444	0.153	0.073	9.38385e-107	Fibroblasts	Pard6g
9.66903e-111	-1.3757	0.118	0.219	2.24467e-106	Fibroblasts	Fcer1g
1.09698e-110	-0.270714	0.216	0.355	2.54663e-106	Fibroblasts	Ccnt1
1.26742e-110	-0.39041	0.364	0.518	2.94231e-106	Fibroblasts	Tinagl1
2.5596e-110	0.325691	0.115	0.046	5.94211e-106	Fibroblasts	Mnd1
3.14706e-110	-0.333603	0.321	0.468	7.30589e-106	Fibroblasts	Pgk1
3.95442e-110	0.323254	0.529	0.425	9.18019e-106	Fibroblasts	Gab2
8.72139e-110	-0.322997	0.16	0.282	2.02467e-105	Fibroblasts	Gng2
1.34466e-109	0.391883	0.431	0.34	3.12164e-105	Fibroblasts	Chd9
1.60414e-109	-0.282166	0.073	0.169	3.72402e-105	Fibroblasts	Megf9
1.71892e-109	0.283345	0.169	0.085	3.99047e-105	Fibroblasts	Grk3
2.94973e-109	-0.275236	0.218	0.356	6.84781e-105	Fibroblasts	Stim2
3.10141e-109	0.256159	0.129	0.056	7.19993e-105	Fibroblasts	Adamtsl5
3.86163e-109	-0.765282	0.548	0.637	8.96478e-105	Fibroblasts	Cryab
4.06368e-109	-0.546968	0.594	0.658	9.43383e-105	Fibroblasts	Id1
4.17784e-109	-0.495933	0.229	0.344	9.69885e-105	Fibroblasts	Hecw2
7.90825e-109	-0.275227	0.328	0.484	1.8359e-104	Fibroblasts	Higd1a
8.51773e-109	-0.377151	0.587	0.721	1.97739e-104	Fibroblasts	Uqcrq
2.08723e-108	0.357408	0.53	0.455	4.8455e-104	Fibroblasts	Arl1
2.35882e-108	0.322532	0.215	0.124	5.47599e-104	Fibroblasts	Mmgt2
3.22315e-108	-0.285941	0.045	0.126	7.48253e-104	Fibroblasts	Tmem72
3.32653e-108	0.357954	0.236	0.143	7.72255e-104	Fibroblasts	Etv1
3.36859e-108	-1.06107	0.411	0.519	7.82018e-104	Fibroblasts	Rdh10
5.10054e-108	0.284723	0.163	0.081	1.18409e-103	Fibroblasts	Pth1r
5.11372e-108	0.374754	0.466	0.372	1.18715e-103	Fibroblasts	Pard3
5.32508e-108	0.252373	0.127	0.054	1.23622e-103	Fibroblasts	Hectd2
6.72327e-108	0.642448	0.389	0.301	1.56081e-103	Fibroblasts	Plcl1
7.07471e-108	0.380963	0.377	0.283	1.64239e-103	Fibroblasts	Cbx5
1.03466e-107	0.454065	0.294	0.198	2.40197e-103	Fibroblasts	Ints6l
2.77819e-107	0.415391	0.128	0.056	6.44958e-103	Fibroblasts	Opcml
3.16819e-107	0.346458	0.622	0.554	7.35496e-103	Fibroblasts	Serpinb6a
4.84558e-107	-0.696332	0.081	0.174	1.1249e-102	Fibroblasts	Dlgap1
6.90314e-107	0.253089	0.199	0.106	1.60256e-102	Fibroblasts	Vcam1
9.04877e-107	-0.307732	0.057	0.143	2.10067e-102	Fibroblasts	Cldn1
1.21149e-106	-0.326129	0.175	0.298	2.81247e-102	Fibroblasts	Hist1h1c
1.27723e-106	-0.334225	0.318	0.449	2.9651e-102	Fibroblasts	Notch1
3.9505e-106	-1.81177	0.568	0.68	9.17109e-102	Fibroblasts	Acta2
4.14486e-106	0.384343	0.107	0.042	9.62229e-102	Fibroblasts	Elmod1
8.36749e-106	-0.279311	0.046	0.127	1.94251e-101	Fibroblasts	Slc39a12
8.64712e-106	0.410582	0.198	0.113	2.00743e-101	Fibroblasts	Chn1
9.90153e-106	-0.287122	0.262	0.403	2.29864e-101	Fibroblasts	Atp2b4
1.11695e-105	-0.287067	0.582	0.705	2.59299e-101	Fibroblasts	Kif5b
1.36564e-105	-0.311038	0.176	0.3	3.17033e-101	Fibroblasts	Sp100
1.55344e-105	-0.281915	0.258	0.402	3.60631e-101	Fibroblasts	Hint2
2.28131e-105	-0.363314	0.102	0.202	5.29605e-101	Fibroblasts	Slc38a1
2.51991e-105	-0.402899	0.398	0.53	5.84997e-101	Fibroblasts	Syne2
2.75344e-105	-0.33898	0.556	0.67	6.3921e-101	Fibroblasts	Fkbp1a
5.63204e-105	0.938399	0.117	0.242	1.30748e-100	Fibroblasts	Schip1
6.09533e-105	-0.252333	0.092	0.193	1.41503e-100	Fibroblasts	Fam189a2
6.32e-105	-0.273381	0.267	0.409	1.46719e-100	Fibroblasts	Lats2
1.22671e-104	0.371574	0.548	0.474	2.8478e-100	Fibroblasts	Rere
1.24598e-104	0.273639	0.121	0.051	2.89255e-100	Fibroblasts	Npas2
1.58678e-104	-0.569971	0.28	0.391	3.68372e-100	Fibroblasts	Abcg2
1.59301e-104	-0.283055	0.412	0.561	3.69818e-100	Fibroblasts	Tmem30a
5.47254e-104	0.300033	0.207	0.118	1.27045e-99	Fibroblasts	Abhd14a
6.287e-104	-0.346146	0.979	0.979	1.45953e-99	Fibroblasts	Rps11
6.29563e-104	-0.350102	0.471	0.601	1.46153e-99	Fibroblasts	Picalm
1.26156e-103	0.329204	0.634	0.572	2.9287e-99	Fibroblasts	Cirbp
1.32649e-103	-0.393021	0.118	0.224	3.07944e-99	Fibroblasts	Unc93b1
1.6003e-103	0.398927	0.614	0.553	3.7151e-99	Fibroblasts	Nufip2
1.71856e-103	-0.275955	0.158	0.277	3.98963e-99	Fibroblasts	Ak2
1.75761e-103	-0.362302	0.045	0.124	4.0803e-99	Fibroblasts	H2-DMb1
1.82034e-103	-0.279936	0.143	0.26	4.22591e-99	Fibroblasts	Lrrc8d
1.87352e-103	-0.271175	0.205	0.336	4.34937e-99	Fibroblasts	Cbfa2t3
2.12072e-103	0.309044	0.191	0.106	4.92324e-99	Fibroblasts	Ift81
2.36698e-103	-0.359955	0.045	0.124	5.49496e-99	Fibroblasts	H2-DMa
2.84433e-103	-0.254573	0.047	0.126	6.6031e-99	Fibroblasts	Syngr1
3.04637e-103	-0.379194	0.075	0.165	7.07214e-99	Fibroblasts	Nog
4.88093e-103	-0.367746	0.477	0.621	1.13311e-98	Fibroblasts	Atp5md
5.46423e-103	0.350384	0.519	0.44	1.26852e-98	Fibroblasts	Tpi1
6.14108e-103	0.359798	0.462	0.374	1.42565e-98	Fibroblasts	Ptov1
1.01965e-102	-0.416584	0.272	0.404	2.36711e-98	Fibroblasts	Ddt
4.89324e-102	-0.412697	0.313	0.441	1.13597e-97	Fibroblasts	Ifngr1
5.10947e-102	0.270295	0.32	0.218	1.18616e-97	Fibroblasts	Cblb
6.34324e-102	-0.409333	0.439	0.579	1.47258e-97	Fibroblasts	1810058I24Rik
1.17905e-101	-0.252376	0.212	0.345	2.73716e-97	Fibroblasts	Dnm2
1.25153e-101	0.369794	0.344	0.251	2.90543e-97	Fibroblasts	Rab13
1.50623e-101	-0.270304	0.066	0.154	3.49671e-97	Fibroblasts	Vldlr
1.61342e-101	-0.295642	0.268	0.412	3.74555e-97	Fibroblasts	Mgst3
2.00533e-101	-0.277366	0.197	0.323	4.65538e-97	Fibroblasts	Plec
2.18466e-101	-1.6145	0.753	0.831	5.07169e-97	Fibroblasts	Rgr
2.44395e-101	-0.306691	0.049	0.131	5.67363e-97	Fibroblasts	Vwa1
2.44817e-101	0.353624	0.337	0.242	5.68342e-97	Fibroblasts	Copz2
2.80045e-101	0.318478	0.634	0.581	6.50124e-97	Fibroblasts	Sarnp
3.88013e-101	-0.356523	0.098	0.198	9.00772e-97	Fibroblasts	Irf8
4.36595e-101	-0.455621	0.141	0.245	1.01356e-96	Fibroblasts	Clic6
5.02109e-101	0.420605	0.234	0.144	1.16565e-96	Fibroblasts	Foxs1
5.54481e-101	-0.489818	0.051	0.131	1.28723e-96	Fibroblasts	2210407C18Rik
6.16327e-101	0.292612	0.155	0.078	1.4308e-96	Fibroblasts	Bmp1
6.82732e-101	-0.288044	0.532	0.659	1.58496e-96	Fibroblasts	Tubb4b
9.67352e-101	-0.250353	0.243	0.383	2.24571e-96	Fibroblasts	Cap1
1.84214e-100	-0.267342	0.041	0.116	4.27652e-96	Fibroblasts	Spock1
2.13504e-100	-0.255812	0.204	0.334	4.95649e-96	Fibroblasts	Hsd17b12
6.36917e-100	0.377234	0.383	0.29	1.4786e-95	Fibroblasts	Cyth3
6.70704e-100	0.36608	0.442	0.357	1.55704e-95	Fibroblasts	Tgfbr3
1.44719e-99	0.36457	0.436	0.343	3.35965e-95	Fibroblasts	Rbfox2
1.80125e-99	0.366915	0.35	0.257	4.18161e-95	Fibroblasts	P4ha1
2.79403e-99	-0.280812	0.307	0.443	6.48634e-95	Fibroblasts	Dab2ip
2.91457e-99	0.274009	0.169	0.088	6.76617e-95	Fibroblasts	Crppa
1.46941e-98	-0.620917	0.334	0.449	3.41124e-94	Fibroblasts	Thbs1
1.84357e-98	0.313721	0.657	0.604	4.27986e-94	Fibroblasts	Atxn7l3b
1.9359e-98	0.319129	0.105	0.041	4.49418e-94	Fibroblasts	Nlgn1
2.1543e-98	-0.278909	0.206	0.334	5.00121e-94	Fibroblasts	Dnajc15
2.43248e-98	0.374723	0.363	0.274	5.64701e-94	Fibroblasts	Tle1
2.49135e-98	-0.352445	0.214	0.342	5.78368e-94	Fibroblasts	Neat1
5.98217e-98	-0.265061	0.328	0.476	1.38876e-93	Fibroblasts	Cdv3
7.26927e-98	-0.321502	0.327	0.47	1.68756e-93	Fibroblasts	Ccn1
1.05347e-97	0.658713	0.229	0.145	2.44563e-93	Fibroblasts	Higd1b
1.54886e-97	0.34312	0.194	0.11	3.59567e-93	Fibroblasts	Slc5a3
3.19289e-97	0.286394	0.346	0.241	7.4123e-93	Fibroblasts	Dock7
3.48426e-97	-0.414569	0.136	0.237	8.08872e-93	Fibroblasts	Bmp4
8.97795e-97	-0.310637	0.466	0.591	2.08423e-92	Fibroblasts	Klf13
1.01768e-96	0.298095	0.164	0.086	2.36254e-92	Fibroblasts	Ikzf4
1.09138e-96	0.275116	0.7	0.642	2.53364e-92	Fibroblasts	Aldh2
1.1416e-96	-0.334003	0.066	0.149	2.65022e-92	Fibroblasts	A930028N01Rik
1.97565e-96	-0.293159	0.283	0.414	4.58647e-92	Fibroblasts	Dgkh
2.18462e-96	-0.327289	0.643	0.722	5.0716e-92	Fibroblasts	Serinc3
2.33471e-96	0.274588	0.238	0.147	5.42003e-92	Fibroblasts	Cxcl16
2.85611e-96	0.258096	0.135	0.064	6.63046e-92	Fibroblasts	Prkar1b
3.55752e-96	0.267331	0.147	0.073	8.25879e-92	Fibroblasts	Mettl1
1.09284e-95	-0.262251	0.211	0.339	2.53703e-91	Fibroblasts	Snx5
1.10705e-95	0.383535	0.361	0.272	2.57002e-91	Fibroblasts	Csnk1g1
1.28424e-95	-0.32666	0.09	0.181	2.98137e-91	Fibroblasts	Mfap3l
1.44278e-95	-0.264062	0.032	0.101	3.34942e-91	Fibroblasts	Gldc
2.18511e-95	-0.454528	0.362	0.488	5.07274e-91	Fibroblasts	Rnf13
2.3479e-95	0.341597	0.195	0.112	5.45065e-91	Fibroblasts	Zc3h12b
3.23132e-95	0.307945	0.264	0.17	7.5015e-91	Fibroblasts	Ltbp3
9.11011e-95	-0.510308	0.856	0.801	2.11491e-90	Fibroblasts	H2-D1
9.67527e-95	-0.579681	0.159	0.258	2.24611e-90	Fibroblasts	Sostdc1
2.11285e-94	0.527037	0.351	0.263	4.90499e-90	Fibroblasts	Isg15
5.10679e-94	0.365481	0.416	0.332	1.18554e-89	Fibroblasts	Scarb2
5.87041e-94	0.317491	0.23	0.144	1.36282e-89	Fibroblasts	Trp53i13
9.2073e-94	-0.29272	0.3	0.432	2.13747e-89	Fibroblasts	Xiap
9.67274e-94	0.330044	0.381	0.292	2.24553e-89	Fibroblasts	Blvrb
1.34477e-93	0.259798	0.864	0.842	3.12189e-89	Fibroblasts	Rpl22l1
1.7303e-93	0.327699	0.26	0.171	4.01689e-89	Fibroblasts	Efemp2
2.61006e-93	-0.265316	0.072	0.159	6.05925e-89	Fibroblasts	Hopx
4.29888e-93	0.391609	0.292	0.201	9.97985e-89	Fibroblasts	Ar
6.31119e-93	0.319835	0.17	0.092	1.46514e-88	Fibroblasts	Adamts4
8.87335e-93	-0.293278	0.056	0.135	2.05995e-88	Fibroblasts	Cdh3
1.13983e-92	-0.475495	0.271	0.385	2.64611e-88	Fibroblasts	Unc119
1.40438e-92	0.280285	0.737	0.708	3.26027e-88	Fibroblasts	Eef1d
1.55138e-92	0.418814	0.746	0.625	3.60154e-88	Fibroblasts	Gng11
1.69668e-92	0.370675	0.318	0.226	3.93885e-88	Fibroblasts	44988
2.27014e-92	0.260839	0.104	0.043	5.27013e-88	Fibroblasts	Calhm6
3.97549e-92	0.359206	0.273	0.182	9.22909e-88	Fibroblasts	Daam2
4.00146e-92	0.363265	0.231	0.145	9.28939e-88	Fibroblasts	Lamb1
5.20488e-92	-0.261426	0.401	0.55	1.20831e-87	Fibroblasts	Tmbim4
5.80555e-92	-0.312939	0.189	0.308	1.34776e-87	Fibroblasts	Mapk6
5.84452e-92	0.279391	0.147	0.074	1.35681e-87	Fibroblasts	Fibin
6.93126e-92	-0.283025	0.393	0.529	1.60909e-87	Fibroblasts	Sod1
7.12921e-92	-0.268897	0.299	0.435	1.65505e-87	Fibroblasts	Ubald2
7.89669e-92	-0.268816	0.268	0.4	1.83322e-87	Fibroblasts	Tcn2
8.38875e-92	-0.293443	0.303	0.435	1.94745e-87	Fibroblasts	Pls3
1.17812e-91	-0.36587	0.09	0.176	2.735e-87	Fibroblasts	Slc4a3
1.49077e-91	-0.254125	0.907	0.931	3.46082e-87	Fibroblasts	Rps6
2.26782e-91	-0.256675	0.158	0.27	5.26475e-87	Fibroblasts	Stard8
2.60524e-91	-0.327388	0.06	0.14	6.04807e-87	Fibroblasts	Nrgn
3.88073e-91	0.334236	0.195	0.115	9.00913e-87	Fibroblasts	Klhl13
5.46361e-91	0.382528	0.324	0.239	1.26838e-86	Fibroblasts	Kdm5b
8.56206e-91	0.3033	0.102	0.042	1.98768e-86	Fibroblasts	Il6
2.36911e-90	-0.360931	0.385	0.517	5.49988e-86	Fibroblasts	Atp5k
2.88534e-90	-0.271727	0.303	0.436	6.69833e-86	Fibroblasts	Oaz2
3.77226e-90	-0.365009	0.075	0.16	8.75729e-86	Fibroblasts	Olfr558
4.82241e-90	-0.418769	0.501	0.571	1.11952e-85	Fibroblasts	Klf7
7.13474e-90	0.309898	0.219	0.136	1.65633e-85	Fibroblasts	Smo
8.51628e-90	-0.34221	0.825	0.827	1.97705e-85	Fibroblasts	App
1.156e-89	-0.286148	0.563	0.696	2.68365e-85	Fibroblasts	Ndufb7
1.2314e-89	-0.417449	0.289	0.41	2.8587e-85	Fibroblasts	Eci1
3.98108e-89	0.341046	0.439	0.353	9.24207e-85	Fibroblasts	Mxra7
2.40816e-88	0.292746	0.187	0.11	5.59054e-84	Fibroblasts	Gpx7
2.46381e-88	0.346324	0.504	0.441	5.71973e-84	Fibroblasts	Cux1
4.2191e-88	0.287655	0.258	0.168	9.79465e-84	Fibroblasts	Gpsm3
4.73999e-88	0.340286	0.196	0.115	1.10039e-83	Fibroblasts	Ngf
6.45372e-88	0.251715	0.441	0.345	1.49823e-83	Fibroblasts	Gulp1
1.24209e-87	-0.313144	0.452	0.567	2.88351e-83	Fibroblasts	Smarca2
2.27994e-87	-0.492194	0.111	0.201	5.29287e-83	Fibroblasts	Stk17b
2.48155e-87	-0.292653	0.334	0.458	5.76093e-83	Fibroblasts	Pakap.1
3.79231e-87	0.314873	0.599	0.521	8.80385e-83	Fibroblasts	Jmjd1c
3.85293e-87	-0.311022	0.208	0.32	8.94457e-83	Fibroblasts	Clec2d
7.68055e-87	0.345953	0.29	0.206	1.78304e-82	Fibroblasts	Sult1a1
9.30827e-87	0.279946	0.103	0.043	2.16091e-82	Fibroblasts	Serpine1
1.09255e-86	-0.78867	0.645	0.459	2.53636e-82	Fibroblasts	Tpm2
1.15169e-86	-0.45473	0.531	0.65	2.67365e-82	Fibroblasts	Atp5mpl
1.48101e-86	0.303388	0.583	0.526	3.43816e-82	Fibroblasts	Dpm3
1.54493e-86	-0.329583	0.07	0.15	3.58656e-82	Fibroblasts	Wfdc2
1.69365e-86	0.268432	0.726	0.689	3.93182e-82	Fibroblasts	Lamp2
2.23128e-86	-0.411096	0.436	0.554	5.17993e-82	Fibroblasts	Iqgap1
3.14668e-86	0.396442	0.248	0.161	7.30502e-82	Fibroblasts	Klhl29
3.32515e-86	0.31787	0.245	0.161	7.71934e-82	Fibroblasts	Reck
4.39189e-86	-0.405425	0.076	0.157	1.01958e-81	Fibroblasts	Wfikkn2
5.16931e-86	-0.297333	0.232	0.357	1.20005e-81	Fibroblasts	Osbpl8
6.32501e-86	-0.290503	0.083	0.167	1.46835e-81	Fibroblasts	Slc6a9
7.01542e-86	-0.628021	0.408	0.475	1.62863e-81	Fibroblasts	Ldb2
1.68376e-85	-0.27393	0.048	0.119	3.90884e-81	Fibroblasts	Gsta2
1.89599e-85	0.37161	0.354	0.271	4.40155e-81	Fibroblasts	Ppp2r3a
2.47705e-85	-0.306341	0.289	0.405	5.75046e-81	Fibroblasts	Cpd
2.96849e-85	-0.380298	0.469	0.6	6.89134e-81	Fibroblasts	S100a10
3.43995e-85	0.317687	0.215	0.134	7.98584e-81	Fibroblasts	Zfp462
3.491e-85	0.28961	0.107	0.047	8.10436e-81	Fibroblasts	Stbd1
9.61475e-85	0.357995	0.307	0.226	2.23207e-80	Fibroblasts	Itpripl2
1.0157e-84	0.254636	0.136	0.067	2.35794e-80	Fibroblasts	Lonrf3
1.24846e-84	0.354092	0.395	0.316	2.8983e-80	Fibroblasts	Tcf7l2
1.54364e-84	0.340292	0.58	0.516	3.58356e-80	Fibroblasts	Eif4g3
5.99862e-84	0.319057	0.467	0.372	1.39258e-79	Fibroblasts	Lima1
6.77227e-84	-0.250199	0.393	0.536	1.57218e-79	Fibroblasts	Cycs
9.48146e-84	-0.264423	0.047	0.116	2.20112e-79	Fibroblasts	Retreg1
1.31103e-83	0.555494	0.738	0.665	3.04355e-79	Fibroblasts	Gadd45g
1.95383e-83	-0.391519	0.46	0.588	4.53582e-79	Fibroblasts	Cops9
2.77711e-83	0.451189	0.221	0.142	6.44705e-79	Fibroblasts	Ebf2
3.93728e-83	-0.416825	0.368	0.484	9.14039e-79	Fibroblasts	Spg21
8.31829e-83	-0.419496	0.171	0.267	1.93109e-78	Fibroblasts	Pla2g7
1.17982e-82	-0.328464	0.118	0.209	2.73894e-78	Fibroblasts	Cnnm2
1.27342e-82	-0.29882	0.307	0.431	2.95624e-78	Fibroblasts	Skil
3.24929e-82	0.342591	0.338	0.257	7.54322e-78	Fibroblasts	Peli2
8.93205e-82	-0.407756	0.115	0.2	2.07357e-77	Fibroblasts	F3
9.75242e-82	0.346764	0.182	0.106	2.26402e-77	Fibroblasts	Mical2
1.2652e-81	0.291026	0.557	0.5	2.93715e-77	Fibroblasts	Smim11
1.45644e-81	-0.298431	0.15	0.249	3.38114e-77	Fibroblasts	Slc16a9
1.66391e-81	-0.40396	0.24	0.336	3.86277e-77	Fibroblasts	Tmem204
3.50376e-81	0.38425	0.359	0.285	8.13397e-77	Fibroblasts	Creb3l2
4.86913e-81	0.448119	0.294	0.214	1.13037e-76	Fibroblasts	Fmo1
7.16919e-81	0.436452	0.282	0.196	1.66433e-76	Fibroblasts	Ano1
9.2612e-81	-0.547219	0.042	0.107	2.14999e-76	Fibroblasts	Gabrb3
9.54538e-81	-0.253169	0.484	0.61	2.21596e-76	Fibroblasts	Capzb
1.38125e-80	0.339626	0.416	0.345	3.20657e-76	Fibroblasts	Adprh
1.51086e-80	0.348767	0.157	0.089	3.50746e-76	Fibroblasts	Tnfrsf21
3.7261e-80	0.28684	0.235	0.153	8.65013e-76	Fibroblasts	Sspn
3.84797e-80	-0.261067	0.221	0.338	8.93307e-76	Fibroblasts	Pip4k2a
5.42747e-80	-0.266142	0.772	0.851	1.25999e-75	Fibroblasts	Atp5b
6.4862e-80	0.354459	0.284	0.204	1.50577e-75	Fibroblasts	Rap2a
1.35983e-79	0.339982	0.474	0.403	3.15686e-75	Fibroblasts	Tceal8
1.61448e-79	0.381236	0.516	0.445	3.74802e-75	Fibroblasts	Peak1
1.63759e-79	0.253979	0.147	0.078	3.80166e-75	Fibroblasts	Epb41l5
2.3841e-79	0.251184	0.164	0.093	5.53468e-75	Fibroblasts	Nradd
2.5435e-79	-1.47083	0.605	0.681	5.90474e-75	Fibroblasts	Rdh5
3.00201e-79	0.32169	0.417	0.345	6.96917e-75	Fibroblasts	9530068E07Rik
5.56013e-79	0.279616	0.68	0.636	1.29078e-74	Fibroblasts	Sfr1
7.60196e-79	-0.431731	0.491	0.575	1.7648e-74	Fibroblasts	Zfhx3
1.17851e-78	-0.321157	0.505	0.604	2.73592e-74	Fibroblasts	Ier5
2.08219e-78	-0.44473	0.835	0.885	4.8338e-74	Fibroblasts	Atp6v0c
3.00078e-78	-0.461827	0.362	0.444	6.9663e-74	Fibroblasts	Slfn5
3.31052e-78	0.316191	0.211	0.136	7.68537e-74	Fibroblasts	Glis2
3.73025e-78	-0.496766	0.376	0.484	8.65978e-74	Fibroblasts	Hist1h2bc
7.44317e-78	-0.349391	0.07	0.146	1.72793e-73	Fibroblasts	Creb5
1.12687e-77	-0.251641	0.075	0.153	2.61604e-73	Fibroblasts	Gm10638
2.06945e-77	0.354388	0.239	0.161	4.80423e-73	Fibroblasts	2210408I21Rik
2.14787e-77	-0.425014	0.146	0.234	4.98627e-73	Fibroblasts	Rbpms2
2.26707e-77	0.341404	0.397	0.318	5.26301e-73	Fibroblasts	Ogt
2.655e-77	0.328347	0.503	0.435	6.16357e-73	Fibroblasts	Fam172a
3.13752e-77	0.284826	0.653	0.594	7.28374e-73	Fibroblasts	Ppp3ca
9.6512e-77	-0.407232	0.413	0.527	2.24053e-72	Fibroblasts	Lrmda
1.18654e-76	0.280177	0.192	0.118	2.75454e-72	Fibroblasts	Dync2h1
2.93406e-76	-0.352533	0.299	0.41	6.81141e-72	Fibroblasts	Cmip
4.09258e-76	0.378615	0.445	0.371	9.50091e-72	Fibroblasts	Psd3
4.89531e-76	0.372046	0.255	0.175	1.13645e-71	Fibroblasts	Art3
5.1112e-76	0.322621	0.215	0.139	1.18656e-71	Fibroblasts	Trpc1
6.92463e-76	0.291092	0.685	0.646	1.60755e-71	Fibroblasts	Ptp4a2
2.09669e-75	0.395729	0.218	0.144	4.86747e-71	Fibroblasts	Grb14
4.15201e-75	0.303715	0.195	0.121	9.63889e-71	Fibroblasts	Mpp6
5.37131e-75	0.303434	0.405	0.322	1.24695e-70	Fibroblasts	Myo6
7.02794e-75	-0.356599	0.351	0.472	1.63154e-70	Fibroblasts	Mrpl58
8.52848e-75	0.350631	0.141	0.077	1.97989e-70	Fibroblasts	Kcne4
3.89755e-74	0.272888	0.301	0.218	9.04815e-70	Fibroblasts	Ehbp1
6.07753e-74	-0.326587	0.06	0.129	1.4109e-69	Fibroblasts	Rgs10
9.35993e-74	0.276649	0.203	0.129	2.17291e-69	Fibroblasts	B3glct
1.16735e-73	-0.376406	0.586	0.693	2.70999e-69	Fibroblasts	Gpx1
1.24787e-73	0.286561	0.591	0.514	2.89692e-69	Fibroblasts	Tsc22d3
6.4311e-73	0.339452	0.464	0.398	1.49298e-68	Fibroblasts	Ano6
7.65997e-73	0.339646	0.641	0.577	1.77826e-68	Fibroblasts	Mprip
1.02544e-72	0.427002	0.318	0.246	2.38056e-68	Fibroblasts	Kctd12
1.08002e-72	0.269954	0.189	0.118	2.50726e-68	Fibroblasts	H2afy2
1.66576e-72	-0.482405	0.06	0.127	3.86707e-68	Fibroblasts	Ank3
4.39119e-72	-0.265288	0.094	0.174	1.01941e-67	Fibroblasts	Dgkg
5.21271e-72	0.433795	0.362	0.288	1.21013e-67	Fibroblasts	Arrdc3
7.75833e-72	0.307023	0.472	0.413	1.8011e-67	Fibroblasts	Ginm1
1.22046e-71	0.261118	0.18	0.11	2.8333e-67	Fibroblasts	Arhgef40
1.44606e-71	0.290825	0.286	0.207	3.35702e-67	Fibroblasts	Mxi1
2.8746e-71	-0.395471	0.371	0.481	6.67338e-67	Fibroblasts	Dst
3.09318e-71	-0.355116	0.198	0.294	7.18081e-67	Fibroblasts	Rom1
3.10288e-71	-0.278848	0.377	0.484	7.20333e-67	Fibroblasts	Wwc2
3.32638e-71	0.310282	0.454	0.395	7.72218e-67	Fibroblasts	Ssr2
3.84212e-71	0.335797	0.282	0.207	8.91948e-67	Fibroblasts	Ncoa7
4.41014e-71	-1.49148	0.337	0.417	1.02381e-66	Fibroblasts	Trpm3
5.23969e-71	0.258371	0.207	0.133	1.21639e-66	Fibroblasts	Twsg1
5.33313e-71	0.26276	0.781	0.745	1.23809e-66	Fibroblasts	Top1
7.482e-71	-0.32303	0.416	0.54	1.73695e-66	Fibroblasts	0610012G03Rik
7.91732e-71	-0.280838	0.359	0.468	1.83801e-66	Fibroblasts	Ctnnd1
2.20757e-70	0.298656	0.237	0.163	5.12488e-66	Fibroblasts	Mill2
2.64614e-70	0.316321	0.51	0.462	6.14302e-66	Fibroblasts	Herpud1
2.75393e-70	-0.263869	0.112	0.196	6.39324e-66	Fibroblasts	Ppm1h
3.70604e-70	-0.834921	0.714	0.778	8.60357e-66	Fibroblasts	Ctsd
5.31943e-70	-0.46439	0.413	0.531	1.23491e-65	Fibroblasts	Hmgb2
7.24154e-70	0.44339	0.375	0.31	1.68112e-65	Fibroblasts	Grk5
8.50149e-70	0.2978	0.43	0.365	1.97362e-65	Fibroblasts	Ergic3
1.62629e-69	-0.295853	0.585	0.7	3.77543e-65	Fibroblasts	Rtn3
1.73832e-69	-0.286732	0.338	0.444	4.03552e-65	Fibroblasts	S100a16
2.42865e-69	-0.802547	0.304	0.401	5.63811e-65	Fibroblasts	Dennd4a
2.57222e-69	-0.36129	0.669	0.76	5.97142e-65	Fibroblasts	Ndufc2
2.80415e-69	0.274374	0.192	0.121	6.50983e-65	Fibroblasts	A4galt
4.05109e-69	0.349697	0.411	0.344	9.40461e-65	Fibroblasts	Ecpas
1.14521e-68	-0.636591	0.31	0.396	2.65861e-64	Fibroblasts	Tmem98
1.24813e-68	0.416745	0.386	0.303	2.89753e-64	Fibroblasts	Cacna1c
1.52533e-68	0.31759	0.335	0.264	3.54106e-64	Fibroblasts	Dap
1.87552e-68	-0.264386	0.307	0.423	4.35403e-64	Fibroblasts	Agpat3
2.23551e-68	-0.26942	0.339	0.448	5.18975e-64	Fibroblasts	Arhgap29
2.40839e-68	0.323393	0.253	0.183	5.59107e-64	Fibroblasts	Ston1
3.05561e-68	0.270106	0.204	0.133	7.0936e-64	Fibroblasts	Csf1
3.14683e-68	0.322806	0.288	0.215	7.30538e-64	Fibroblasts	Cntln
3.92138e-68	-0.256412	0.085	0.158	9.10349e-64	Fibroblasts	1190005I06Rik
1.31279e-67	0.271904	0.24	0.166	3.04763e-63	Fibroblasts	Zfyve21
1.79777e-67	-0.465657	0.065	0.13	4.17353e-63	Fibroblasts	Slc9a9
2.32613e-67	0.322814	0.245	0.172	5.40011e-63	Fibroblasts	S1pr3
2.33577e-67	-0.687896	0.648	0.482	5.42248e-63	Fibroblasts	Myl9
2.81562e-67	-1.51959	0.781	0.835	6.53646e-63	Fibroblasts	Trf
8.15642e-67	-0.307033	0.39	0.49	1.89351e-62	Fibroblasts	Rapgef2
3.05828e-66	0.314922	0.255	0.18	7.09979e-62	Fibroblasts	Htra1
4.40463e-66	-0.253211	0.117	0.197	1.02253e-61	Fibroblasts	Plekhb1
5.84088e-66	-0.52457	0.572	0.595	1.35596e-61	Fibroblasts	Bmpr2
8.82618e-66	0.305428	0.254	0.184	2.049e-61	Fibroblasts	Prrc1
9.75472e-66	-1.52353	0.332	0.409	2.26456e-61	Fibroblasts	Tagln
1.06647e-65	0.33651	0.335	0.268	2.47581e-61	Fibroblasts	Abi2
1.18011e-65	0.384586	0.507	0.46	2.73962e-61	Fibroblasts	Pkig
1.38968e-65	-0.265367	0.123	0.205	3.22615e-61	Fibroblasts	Slc7a5
1.39681e-65	-1.34851	0.283	0.354	3.24269e-61	Fibroblasts	Myh11
2.3631e-65	-0.300398	0.115	0.194	5.48593e-61	Fibroblasts	Cap2
4.97606e-65	-0.347042	0.651	0.755	1.15519e-60	Fibroblasts	Scp2
6.32562e-65	0.286289	0.174	0.109	1.46849e-60	Fibroblasts	Gm26887
6.44146e-65	-0.25694	0.173	0.271	1.49538e-60	Fibroblasts	Chrm3
7.97998e-65	0.288022	0.252	0.182	1.85255e-60	Fibroblasts	Lix1l
8.40064e-65	0.307963	0.293	0.22	1.95021e-60	Fibroblasts	Sh3d19
1.57056e-64	-0.2736	0.186	0.279	3.64605e-60	Fibroblasts	Smpd1
2.34204e-64	-0.36036	0.061	0.125	5.43706e-60	Fibroblasts	Cnp
2.66175e-64	-0.377097	0.482	0.598	6.17926e-60	Fibroblasts	Prdx6
2.66304e-64	-2.03557	0.165	0.247	6.18224e-60	Fibroblasts	Lyz2
3.5668e-64	0.618653	0.424	0.385	8.28033e-60	Fibroblasts	45173
3.62796e-64	0.296203	0.269	0.198	8.42232e-60	Fibroblasts	Mbtps1
4.45503e-64	-0.266159	0.423	0.526	1.03424e-59	Fibroblasts	Rras
4.62206e-64	0.300413	0.253	0.184	1.07301e-59	Fibroblasts	Eri3
4.95267e-64	0.317135	0.286	0.217	1.14976e-59	Fibroblasts	Foxf2
8.13661e-64	0.439212	0.366	0.295	1.88891e-59	Fibroblasts	Ogn
1.06442e-63	0.30133	0.23	0.16	2.47105e-59	Fibroblasts	Polg2
1.09165e-63	0.275549	0.581	0.539	2.53426e-59	Fibroblasts	Pgrmc1
1.20072e-63	0.355631	0.367	0.301	2.78748e-59	Fibroblasts	Rin2
1.3158e-63	0.305748	0.454	0.385	3.05462e-59	Fibroblasts	Nbea
1.77725e-63	0.26213	0.733	0.713	4.12589e-59	Fibroblasts	Rtn4
1.86529e-63	-0.304333	0.552	0.629	4.33027e-59	Fibroblasts	Ctnnb1
2.03532e-63	0.261966	0.404	0.322	4.72499e-59	Fibroblasts	Irs2
3.26295e-63	0.306513	0.252	0.182	7.57493e-59	Fibroblasts	Cachd1
7.1617e-63	0.279558	0.221	0.152	1.66259e-58	Fibroblasts	Emilin1
8.37845e-63	-0.289882	0.056	0.117	1.94506e-58	Fibroblasts	Gpnmb
1.02072e-62	-0.25736	0.431	0.528	2.3696e-58	Fibroblasts	Ptbp3
3.06145e-62	0.399128	0.336	0.271	7.10715e-58	Fibroblasts	Sh3rf1
4.13548e-62	0.342886	0.397	0.335	9.60051e-58	Fibroblasts	Bag3
4.91516e-62	0.339976	0.341	0.275	1.14105e-57	Fibroblasts	Scmh1
5.62266e-62	0.308814	0.434	0.38	1.3053e-57	Fibroblasts	2900097C17Rik
5.73131e-62	0.307084	0.295	0.229	1.33052e-57	Fibroblasts	Mageh1
8.42971e-62	-0.339675	0.348	0.454	1.95696e-57	Fibroblasts	Uba2
1.40639e-61	-0.27573	0.048	0.106	3.26493e-57	Fibroblasts	Tyrp1
2.78618e-61	-0.43972	0.154	0.235	6.46812e-57	Fibroblasts	Ptprj
2.88849e-61	-0.302169	0.617	0.722	6.70564e-57	Fibroblasts	Uqcr11
5.28237e-61	-0.351546	0.255	0.347	1.2263e-56	Fibroblasts	Fuom
5.78832e-61	0.258958	0.715	0.655	1.34376e-56	Fibroblasts	Stat3
6.18054e-61	0.474973	0.234	0.173	1.43481e-56	Fibroblasts	Trpc3
6.64899e-61	0.292124	0.258	0.191	1.54356e-56	Fibroblasts	Shc1
8.021e-61	0.303873	0.324	0.258	1.86208e-56	Fibroblasts	Hdgfl3
8.9656e-61	-0.350872	0.327	0.429	2.08136e-56	Fibroblasts	Nudt4
1.38664e-60	-0.271129	0.256	0.36	3.21908e-56	Fibroblasts	Cat
1.54132e-60	0.270244	0.224	0.156	3.57817e-56	Fibroblasts	Tmem263
3.51186e-60	0.299108	0.452	0.401	8.15278e-56	Fibroblasts	Tmed3
4.23126e-60	0.399304	0.184	0.122	9.82288e-56	Fibroblasts	Gpx3
7.61357e-60	0.318816	0.22	0.154	1.76749e-55	Fibroblasts	Gask1b
9.69233e-60	-0.296757	0.489	0.594	2.25007e-55	Fibroblasts	Kpna4
1.3168e-59	0.287212	0.259	0.191	3.05696e-55	Fibroblasts	Ckap4
1.50423e-59	0.279224	0.456	0.402	3.49207e-55	Fibroblasts	Aprt
1.69618e-59	-0.533996	0.45	0.529	3.93768e-55	Fibroblasts	Ldhb
2.77335e-59	0.351483	0.44	0.37	6.43834e-55	Fibroblasts	Dbp
3.10315e-59	0.315555	0.235	0.168	7.20396e-55	Fibroblasts	Ecm2
3.70764e-59	-0.493515	0.226	0.309	8.60728e-55	Fibroblasts	Pcp4l1
4.2076e-59	0.302619	0.387	0.326	9.76794e-55	Fibroblasts	Appl1
5.90834e-59	0.289785	0.477	0.43	1.37162e-54	Fibroblasts	Rbbp7
6.47512e-59	0.30719	0.228	0.161	1.5032e-54	Fibroblasts	Fkbp5
7.52816e-59	-0.689293	0.724	0.801	1.74766e-54	Fibroblasts	Dbi
7.80043e-59	0.284994	0.286	0.218	1.81087e-54	Fibroblasts	Hsd17b11
1.06338e-58	-0.563194	0.077	0.14	2.46864e-54	Fibroblasts	Lgals3
1.41624e-58	0.72716	0.672	0.633	3.28781e-54	Fibroblasts	Rgs5
1.46235e-58	0.328116	0.19	0.127	3.39484e-54	Fibroblasts	Procr
3.77938e-58	0.330775	0.619	0.581	8.77384e-54	Fibroblasts	Lims1
3.85493e-58	0.330741	0.302	0.234	8.94921e-54	Fibroblasts	Nr3c2
5.34538e-58	0.286643	0.279	0.213	1.24093e-53	Fibroblasts	Pkd1
8.16053e-58	0.302447	0.459	0.405	1.89447e-53	Fibroblasts	Phf21a
1.03518e-57	-0.250457	0.119	0.197	2.40316e-53	Fibroblasts	Itga4
1.41306e-57	0.304969	0.578	0.54	3.28041e-53	Fibroblasts	Usp9x
1.63861e-57	0.308427	0.305	0.239	3.80402e-53	Fibroblasts	Mid1ip1
2.6325e-57	-0.375351	0.166	0.24	6.11134e-53	Fibroblasts	Prcd
2.99688e-57	-0.303578	0.581	0.642	6.95726e-53	Fibroblasts	Mef2a
3.66471e-57	0.678361	0.258	0.201	8.50762e-53	Fibroblasts	Col15a1
4.08593e-57	-1.67818	0.981	0.988	9.48549e-53	Fibroblasts	Ptgds
6.95602e-57	-0.265243	0.702	0.792	1.61484e-52	Fibroblasts	Sub1
2.49579e-56	-0.345719	0.17	0.248	5.79398e-52	Fibroblasts	Nt5dc2
4.54958e-56	0.375834	0.282	0.218	1.05619e-51	Fibroblasts	Nup210l
5.51779e-56	-0.275718	0.26	0.355	1.28096e-51	Fibroblasts	Tuba1c
6.31463e-56	0.252566	0.161	0.101	1.46594e-51	Fibroblasts	Lsmem1
1.03008e-55	0.256985	0.546	0.487	2.39134e-51	Fibroblasts	Reep3
1.59542e-55	0.28408	0.383	0.324	3.70376e-51	Fibroblasts	Mesd
1.61275e-55	-0.846975	0.904	0.86	3.744e-51	Fibroblasts	Rbp1
1.82104e-55	0.390291	0.349	0.293	4.22756e-51	Fibroblasts	Mdfic
2.6183e-55	0.262821	0.21	0.147	6.07837e-51	Fibroblasts	2810001G20Rik
2.73156e-55	-0.261625	0.091	0.158	6.34133e-51	Fibroblasts	Pde7a
6.79804e-55	0.286123	0.223	0.16	1.57816e-50	Fibroblasts	Smad3
1.02135e-54	-0.655827	0.821	0.801	2.37106e-50	Fibroblasts	Vim
1.22708e-54	0.254378	0.51	0.467	2.84866e-50	Fibroblasts	Lrpap1
1.4864e-54	-3.15719	0.141	0.216	3.45069e-50	Fibroblasts	Ccl5
1.97985e-54	0.298661	0.21	0.148	4.59623e-50	Fibroblasts	Col13a1
2.03081e-54	0.28903	0.388	0.323	4.71452e-50	Fibroblasts	Rgl1
4.28448e-54	0.397336	0.244	0.182	9.94642e-50	Fibroblasts	Ifih1
5.57944e-54	0.252471	0.222	0.158	1.29527e-49	Fibroblasts	Mettl7a1
2.1854e-53	0.260376	0.198	0.137	5.0734e-49	Fibroblasts	Cc2d2a
3.53878e-53	-0.3043	0.45	0.544	8.21528e-49	Fibroblasts	Arpc1b
4.09543e-53	0.273796	0.45	0.401	9.50753e-49	Fibroblasts	Glg1
5.28399e-53	0.297261	0.363	0.303	1.22668e-48	Fibroblasts	Myo9a
5.89668e-53	0.252626	0.214	0.149	1.36891e-48	Fibroblasts	Fat1
6.4338e-53	-0.36715	0.158	0.231	1.49361e-48	Fibroblasts	Lmod1
1.18707e-52	0.374457	0.16	0.101	2.75579e-48	Fibroblasts	Slit3
6.35597e-52	0.255612	0.318	0.253	1.47554e-47	Fibroblasts	Gaa
6.39267e-52	0.30536	0.275	0.216	1.48406e-47	Fibroblasts	Usp24
6.75307e-52	0.276847	0.275	0.214	1.56773e-47	Fibroblasts	Slc25a17
7.86845e-52	-0.531593	0.191	0.268	1.82666e-47	Fibroblasts	Ccn3
9.34301e-52	0.323093	0.245	0.183	2.16898e-47	Fibroblasts	Ugdh
1.45772e-51	-0.57026	0.24	0.31	3.38409e-47	Fibroblasts	Col8a2
2.79759e-51	0.301257	0.247	0.186	6.49461e-47	Fibroblasts	Usp53
2.86437e-51	0.371192	0.427	0.378	6.64964e-47	Fibroblasts	Ints6
3.27612e-51	0.286508	0.371	0.313	7.60552e-47	Fibroblasts	Camk2n1
3.38767e-51	-0.374896	0.346	0.441	7.86447e-47	Fibroblasts	Itgav
7.96769e-51	0.271211	0.414	0.36	1.8497e-46	Fibroblasts	Npdc1
9.95556e-51	0.2696	0.462	0.404	2.31118e-46	Fibroblasts	Acap2
1.15755e-50	-0.304665	0.146	0.224	2.68726e-46	Fibroblasts	Rgs2
3.10505e-50	0.273796	0.422	0.371	7.20838e-46	Fibroblasts	Fuca1
3.29383e-50	0.282681	0.631	0.585	7.64662e-46	Fibroblasts	Baz2b
3.75734e-50	-0.36506	0.421	0.5	8.72266e-46	Fibroblasts	Cavin1
3.87627e-50	0.270964	0.473	0.421	8.99876e-46	Fibroblasts	Ift43
5.72509e-50	0.295741	0.291	0.232	1.32908e-45	Fibroblasts	Dut
6.5055e-50	-0.268695	0.071	0.128	1.51025e-45	Fibroblasts	Sirpa
7.56652e-50	0.263366	0.297	0.237	1.75657e-45	Fibroblasts	R3hdm4
1.07647e-49	0.255364	0.519	0.487	2.49903e-45	Fibroblasts	Ddost
2.20733e-49	0.273069	0.534	0.495	5.12433e-45	Fibroblasts	Dnajc1
3.81745e-49	0.258049	0.154	0.099	8.8622e-45	Fibroblasts	Gk5
4.94307e-49	0.300441	0.43	0.386	1.14753e-44	Fibroblasts	Lrp6
5.76942e-49	0.299189	0.436	0.385	1.33937e-44	Fibroblasts	Nasp
1.62902e-48	0.260116	0.191	0.134	3.78177e-44	Fibroblasts	Adamts10
2.14883e-48	-0.307456	0.34	0.429	4.98851e-44	Fibroblasts	Shisa5
3.05494e-48	0.268101	0.318	0.26	7.09204e-44	Fibroblasts	Asph
3.67455e-48	0.285695	0.268	0.209	8.53048e-44	Fibroblasts	Mical3
4.16969e-48	-0.302163	0.133	0.204	9.67994e-44	Fibroblasts	Tank
4.51897e-48	-0.793759	0.136	0.198	1.04908e-43	Fibroblasts	S100a4
4.83797e-48	-0.487123	0.623	0.675	1.12314e-43	Fibroblasts	Ppp1r12a
1.16186e-47	0.859967	0.2	0.148	2.69727e-43	Fibroblasts	Ogfrl1
1.81951e-47	-0.274238	0.547	0.653	4.22398e-43	Fibroblasts	Tma7
1.87458e-47	0.283165	0.27	0.211	4.35183e-43	Fibroblasts	Lrrk1
2.91844e-47	0.300934	0.189	0.133	6.77515e-43	Fibroblasts	Slc2a13
8.24223e-47	0.273879	0.379	0.33	1.91343e-42	Fibroblasts	Ssbp3
8.61962e-47	0.273502	0.28	0.222	2.00105e-42	Fibroblasts	Acvr1
8.97153e-47	-0.385152	0.503	0.585	2.08274e-42	Fibroblasts	Klf6
2.25579e-46	0.274266	0.261	0.206	5.23682e-42	Fibroblasts	Ncor2
2.96904e-46	0.251785	0.389	0.336	6.89262e-42	Fibroblasts	Clpp
3.43466e-46	0.282415	0.365	0.315	7.97355e-42	Fibroblasts	Desi2
9.89933e-46	0.431923	0.162	0.106	2.29813e-41	Fibroblasts	Ccl2
1.21701e-45	0.250203	0.409	0.356	2.82528e-41	Fibroblasts	Fkbp2
4.1699e-45	0.251781	0.315	0.257	9.68043e-41	Fibroblasts	Ddit3
4.28946e-45	0.255449	0.506	0.469	9.95798e-41	Fibroblasts	Ubr5
4.43798e-45	-0.270182	0.584	0.644	1.03028e-40	Fibroblasts	Msi2
5.46166e-45	-1.67082	0.992	0.993	1.26792e-40	Fibroblasts	Ttr
7.9499e-45	-0.675792	0.835	0.855	1.84557e-40	Fibroblasts	Psap
7.9563e-45	-0.293954	0.186	0.265	1.84705e-40	Fibroblasts	Msrb1
8.27409e-45	0.338143	0.353	0.301	1.92083e-40	Fibroblasts	Rnf213
1.4628e-44	0.252272	0.233	0.176	3.39589e-40	Fibroblasts	Slc41a1
2.22186e-44	0.263543	0.241	0.187	5.15805e-40	Fibroblasts	Adgra2
3.77749e-44	0.266728	0.439	0.396	8.76945e-40	Fibroblasts	Hmgn2
1.10443e-43	0.260964	0.369	0.32	2.56394e-39	Fibroblasts	Parva
1.39307e-43	0.264753	0.323	0.272	3.23402e-39	Fibroblasts	Prxl2c
2.26587e-43	0.276794	0.273	0.219	5.26021e-39	Fibroblasts	Exoc2
4.61431e-43	-0.28009	0.312	0.406	1.07121e-38	Fibroblasts	Camk1d
1.3532e-42	0.26996	0.324	0.273	3.14145e-38	Fibroblasts	Pds5b
2.31617e-42	0.265149	0.531	0.502	5.37699e-38	Fibroblasts	Snhg1
2.62825e-42	0.620311	0.346	0.303	6.10148e-38	Fibroblasts	Serpini1
3.05593e-42	-0.383835	0.09	0.146	7.09435e-38	Fibroblasts	Cox8b
3.3047e-42	0.353008	0.184	0.134	7.67186e-38	Fibroblasts	Uchl1
4.50728e-42	0.252956	0.545	0.497	1.04636e-37	Fibroblasts	Vcl
9.12095e-42	0.267748	0.407	0.366	2.11743e-37	Fibroblasts	Fdx1
1.06998e-41	0.26726	0.344	0.298	2.48396e-37	Fibroblasts	Sec31a
8.07021e-41	0.280329	0.397	0.355	1.8735e-36	Fibroblasts	Gng12
9.12174e-41	0.250905	0.37	0.325	2.11761e-36	Fibroblasts	Cdk4
1.48066e-40	0.304726	0.298	0.249	3.43736e-36	Fibroblasts	Fhl1
4.31816e-40	-0.292587	0.994	0.989	1.00246e-35	Fibroblasts	Fau
3.06495e-39	0.255616	0.451	0.413	7.11528e-35	Fibroblasts	Xbp1
3.74851e-39	0.256009	0.285	0.236	8.70218e-35	Fibroblasts	Bet1l
4.13397e-39	0.271849	0.291	0.24	9.59701e-35	Fibroblasts	Bzw2
7.25201e-39	0.446598	0.261	0.207	1.68356e-34	Fibroblasts	Rgs16
9.74398e-39	-0.662834	0.425	0.487	2.26207e-34	Fibroblasts	Wtip
1.22186e-38	-0.728204	0.928	0.936	2.83655e-34	Fibroblasts	Gpx4
1.36681e-38	-0.250285	0.355	0.433	3.17306e-34	Fibroblasts	Psmb8
1.61516e-38	-0.398826	0.58	0.454	3.74959e-34	Fibroblasts	Mylk
1.94826e-38	-0.539961	0.425	0.486	4.52289e-34	Fibroblasts	Mt2
2.5559e-38	-0.361728	0.282	0.353	5.93353e-34	Fibroblasts	Actn1
6.37617e-38	0.304371	0.383	0.345	1.48023e-33	Fibroblasts	Ppp1r14b
6.75554e-38	-0.341874	0.418	0.507	1.5683e-33	Fibroblasts	Fry
8.51443e-38	0.256081	0.361	0.319	1.97663e-33	Fibroblasts	Fto
1.87385e-37	0.258041	0.324	0.278	4.35014e-33	Fibroblasts	Pofut2
3.53021e-37	0.28935	0.126	0.083	8.19538e-33	Fibroblasts	Robo1
6.01962e-37	0.253347	0.258	0.211	1.39745e-32	Fibroblasts	Kifap3
9.7713e-37	-0.260047	0.577	0.621	2.26841e-32	Fibroblasts	Clic1
4.54019e-36	0.275979	0.282	0.234	1.05401e-31	Fibroblasts	Foxo3
7.01889e-36	-0.339471	0.941	0.95	1.62943e-31	Fibroblasts	Cox8a
7.15459e-36	0.271204	0.434	0.393	1.66094e-31	Fibroblasts	Amotl1
7.52694e-36	-0.284453	0.626	0.717	1.74738e-31	Fibroblasts	Ndufs5
9.26404e-36	0.297032	0.271	0.222	2.15065e-31	Fibroblasts	Pir
2.66192e-35	-0.38803	0.26	0.334	6.17965e-31	Fibroblasts	Dock10
6.79513e-35	0.279056	0.251	0.195	1.57749e-30	Fibroblasts	Thsd4
9.64625e-35	0.256803	0.284	0.238	2.23938e-30	Fibroblasts	Por
2.01348e-34	0.260377	0.276	0.23	4.6743e-30	Fibroblasts	Rhoq
2.462e-34	0.295348	0.278	0.233	5.71553e-30	Fibroblasts	Pawr
7.99347e-34	0.271807	0.291	0.249	1.85568e-29	Fibroblasts	Ptpn9
6.68441e-33	-0.322774	0.757	0.809	1.55179e-28	Fibroblasts	Aldoa
2.49178e-32	0.253393	0.449	0.421	5.78467e-28	Fibroblasts	Med13
1.00378e-31	0.254396	0.267	0.222	2.33027e-27	Fibroblasts	Rtp4
5.08083e-31	-0.274521	0.522	0.596	1.17951e-26	Fibroblasts	Mdh1
5.77856e-31	-1.01395	0.072	0.114	1.34149e-26	Fibroblasts	C1qb
9.03732e-31	-1.12999	0.08	0.124	2.09801e-26	Fibroblasts	C1qa
7.67429e-30	-0.287563	0.459	0.537	1.78159e-25	Fibroblasts	Ndufv3
4.14113e-29	-0.878013	0.064	0.103	9.61363e-25	Fibroblasts	C1qc
2.28788e-28	0.250903	0.298	0.261	5.31131e-24	Fibroblasts	Yap1
4.35513e-28	-0.362454	0.205	0.254	1.01104e-23	Fibroblasts	Pdlim3
1.906e-27	-0.451394	0.408	0.459	4.42478e-23	Fibroblasts	Flna
1.24017e-26	0.267628	0.334	0.302	2.87906e-22	Fibroblasts	Ubr1
1.34325e-26	0.25189	0.433	0.409	3.11835e-22	Fibroblasts	Ubn2
7.44472e-26	0.370111	0.47	0.438	1.72829e-21	Fibroblasts	Gm13889
4.00161e-25	-0.866198	0.331	0.366	9.28975e-21	Fibroblasts	Mustn1
6.42321e-25	-0.348865	0.45	0.495	1.49115e-20	Fibroblasts	Ly6a
7.44281e-25	0.338562	0.396	0.371	1.72785e-20	Fibroblasts	Pam
9.61748e-25	-0.976571	0.876	0.893	2.2327e-20	Fibroblasts	Mt1
1.79285e-24	0.380425	0.286	0.253	4.1621e-20	Fibroblasts	Thbd
2.73341e-23	-0.672585	0.784	0.764	6.3456e-19	Fibroblasts	Crip1
4.918e-22	0.269891	0.256	0.219	1.14171e-17	Fibroblasts	Taf4b
2.72145e-21	-0.258306	0.306	0.373	6.31784e-17	Fibroblasts	Lgmn
1.22653e-20	0.426054	0.217	0.188	2.84739e-16	Fibroblasts	Nav2
3.31455e-20	-0.620104	0.648	0.688	7.69473e-16	Fibroblasts	Mif
1.66159e-19	-0.409397	0.28	0.333	3.85738e-15	Fibroblasts	Stard13
8.83174e-19	-0.27273	0.767	0.812	2.05029e-14	Fibroblasts	Ndufb11
2.69149e-17	0.250582	0.105	0.078	6.24828e-13	Fibroblasts	Pde10a
1.22144e-16	0.266141	0.189	0.162	2.83558e-12	Fibroblasts	Hacd4
9.71354e-16	-0.419374	0.299	0.336	2.255e-11	Fibroblasts	Dgkb
2.29883e-15	-0.467368	0.485	0.524	5.33673e-11	Fibroblasts	Csrp1
1.54185e-14	-0.255987	0.297	0.344	3.57941e-10	Fibroblasts	Ctsc
8.29335e-14	-0.750876	0.101	0.131	1.9253e-09	Fibroblasts	Serpine3
1.31009e-11	-0.378976	0.998	0.984	3.04138e-07	Fibroblasts	Tmsb4x
2.96205e-10	-0.508037	0.294	0.309	6.87641e-06	Fibroblasts	Rcan2
2.97536e-10	-0.495159	0.636	0.577	6.90729e-06	Fibroblasts	Tpm1
4.37936e-10	0.250646	0.157	0.137	1.01667e-05	Fibroblasts	Rgs4
6.97175e-10	-0.349367	0.648	0.654	1.61849e-05	Fibroblasts	Atf3
2.51981e-08	-0.328698	0.218	0.241	0.000584974	Fibroblasts	Ppp1r14a
3.0825e-08	-0.276867	0.163	0.19	0.000715602	Fibroblasts	Bach2
6.0146e-08	-1.10006	0.996	0.991	0.00139629	Fibroblasts	Cst3
1.01875e-07	-0.98761	0.946	0.943	0.00236503	Fibroblasts	Bsg
3.2358e-07	0.320726	0.505	0.525	0.0075119	Fibroblasts	Dnajb1
1.19287e-05	0.288236	0.492	0.504	0.276925	Fibroblasts	Mfge8
0.000122785	0.336414	0.368	0.391	1	Fibroblasts	Inpp4b
0.000171156	-0.711185	0.13	0.15	1	Fibroblasts	Hbb-bs
0.000470281	-0.266188	0.392	0.406	1	Fibroblasts	Map3k20
0.000780329	0.366305	0.371	0.399	1	Fibroblasts	Itga1
0	3.83439	0.989	0.156	0	Endothelial cells	Flt1
0	3.77112	0.925	0.205	0	Endothelial cells	Plvap
0	3.70088	0.989	0.183	0	Endothelial cells	Egfl7
0	3.49274	0.952	0.15	0	Endothelial cells	Cldn5
0	3.39475	0.927	0.187	0	Endothelial cells	Ctla2a
0	3.33484	0.866	0.105	0	Endothelial cells	Kdr
0	3.26626	0.956	0.1	0	Endothelial cells	Ptprb
0	3.16021	0.918	0.231	0	Endothelial cells	Plpp1
0	2.88084	0.802	0.147	0	Endothelial cells	Igfbp3
0	2.80383	0.952	0.353	0	Endothelial cells	Arl15
0	2.70571	0.901	0.064	0	Endothelial cells	Cyyr1
0	2.67445	0.892	0.189	0	Endothelial cells	Six3
0	2.62006	0.867	0.205	0	Endothelial cells	Rgcc
0	2.5647	0.923	0.085	0	Endothelial cells	Cdh5
0	2.50871	0.891	0.078	0	Endothelial cells	Clec14a
0	2.50804	0.792	0.133	0	Endothelial cells	Aqp1
0	2.50635	0.893	0.087	0	Endothelial cells	Podxl
0	2.44953	0.903	0.084	0	Endothelial cells	Adgrf5
0	2.4364	0.934	0.241	0	Endothelial cells	Eng
0	2.40295	0.734	0.06	0	Endothelial cells	Car8
0	2.40183	0.854	0.049	0	Endothelial cells	Adgrl4
0	2.36917	0.927	0.267	0	Endothelial cells	Slc9a3r2
0	2.36269	0.911	0.248	0	Endothelial cells	Ehd4
0	2.31804	0.923	0.25	0	Endothelial cells	Ptprg
0	2.28141	0.877	0.076	0	Endothelial cells	Mmrn2
0	2.20823	0.858	0.115	0	Endothelial cells	Lmo2
0	2.18457	0.969	0.343	0	Endothelial cells	Esam
0	2.10912	0.865	0.124	0	Endothelial cells	Tspan13
0	2.10882	0.853	0.259	0	Endothelial cells	Tcim
0	2.10277	0.834	0.263	0	Endothelial cells	Cd24a
0	2.08847	0.834	0.086	0	Endothelial cells	Cavin2
0	2.06939	0.796	0.047	0	Endothelial cells	Sox18
0	2.06748	0.86	0.112	0	Endothelial cells	Pecam1
0	2.05378	0.949	0.583	0	Endothelial cells	Slc6a6
0	2.02209	0.812	0.057	0	Endothelial cells	Tek
0	2.00217	0.77	0.101	0	Endothelial cells	Rflnb
0	1.97541	0.965	0.265	0	Endothelial cells	Srgn
0	1.96868	0.792	0.269	0	Endothelial cells	Emp2
0	1.95742	0.98	0.588	0	Endothelial cells	Emcn
0	1.93774	0.852	0.114	0	Endothelial cells	Cd34
0	1.93513	0.665	0.057	0	Endothelial cells	Ly6c1
0	1.91182	0.752	0.056	0	Endothelial cells	Tnfsf10
0	1.89291	0.704	0.049	0	Endothelial cells	Ramp3
0	1.86218	0.665	0.038	0	Endothelial cells	Fam167b
0	1.85959	0.724	0.083	0	Endothelial cells	Plcb1
0	1.83841	0.893	0.3	0	Endothelial cells	Ldb2
0	1.82684	0.925	0.463	0	Endothelial cells	Rdx
0	1.82593	0.787	0.245	0	Endothelial cells	Insr
0	1.8255	0.74	0.059	0	Endothelial cells	Rapgef5
0	1.79861	0.826	0.155	0	Endothelial cells	Rapgef4
0	1.77706	0.747	0.051	0	Endothelial cells	Icam2
0	1.7741	0.865	0.261	0	Endothelial cells	Heg1
0	1.76464	0.76	0.049	0	Endothelial cells	Ecscr
0	1.7645	0.868	0.284	0	Endothelial cells	Ptprm
0	1.75547	0.909	0.332	0	Endothelial cells	Ly6a
0	1.74536	0.452	0.037	0	Endothelial cells	Esm1
0	1.72878	0.874	0.26	0	Endothelial cells	Arhgap31
0	1.70844	0.78	0.123	0	Endothelial cells	Prex2
0	1.70643	0.82	0.18	0	Endothelial cells	Fli1
0	1.69896	0.7	0.031	0	Endothelial cells	Shank3
0	1.6965	0.775	0.182	0	Endothelial cells	Jup
0	1.68077	0.763	0.083	0	Endothelial cells	Tie1
0	1.66991	0.649	0.032	0	Endothelial cells	Exoc3l2
0	1.63933	0.519	0.05	0	Endothelial cells	Vwf
0	1.63562	0.721	0.114	0	Endothelial cells	Six3os1
0	1.6249	0.794	0.16	0	Endothelial cells	Tspan9
0	1.62389	0.578	0.068	0	Endothelial cells	Pdia5
0	1.62125	0.755	0.114	0	Endothelial cells	Gimap6
0	1.60726	0.739	0.207	0	Endothelial cells	Plk2
0	1.60584	0.927	0.471	0	Endothelial cells	Bmpr2
0	1.59849	0.821	0.143	0	Endothelial cells	Prkch
0	1.59696	0.681	0.05	0	Endothelial cells	St6galnac3
0	1.58988	0.544	0.042	0	Endothelial cells	Tmem252
0	1.58509	0.676	0.042	0	Endothelial cells	Acer2
0	1.57754	0.56	0.063	0	Endothelial cells	Ednrb
0	1.57571	0.913	0.405	0	Endothelial cells	Prss23
0	1.56387	0.786	0.15	0	Endothelial cells	Acvrl1
0	1.55789	0.684	0.079	0	Endothelial cells	Sema6a
0	1.5534	0.765	0.21	0	Endothelial cells	Abcg2
0	1.54242	0.539	0.106	0	Endothelial cells	Nebl
[truncated: 22,776 more rows]

## Sheet: TableS9-all clusters
Table S9. The differential expressed genes identified in each cluster by single-cell RNA sequencing
The differential expressed genes identified in all clusters
Gene	p_val	avg_log2FC	pct.1	pct.2	p_val_adj
Ptn	4.15565e-63	1.10467	0.411	0.315	9.64735e-59
Gm47283	6.62685e-209	0.467441	0.455	0.289	1.53842e-204
Schip1	1.59295e-13	0.433721	0.213	0.182	3.69804e-09
Ccl4	1.3389e-31	0.416711	0.146	0.1	3.10825e-27
S100a6	3.28766e-73	0.402231	0.701	0.618	7.63231e-69
Hbb-bs	2.69989e-31	0.348257	0.167	0.12	6.26779e-27
Ogfrl1	5.64598e-27	0.343835	0.189	0.145	1.31071e-22
Cirbp	2.57068e-154	0.335239	0.662	0.53	5.96782e-150
Dcn	4.00952e-18	0.323367	0.544	0.505	9.30811e-14
Lyz2	4.50105e-07	0.306021	0.23	0.207	0.0104492
AY036118	4.55798e-110	0.301798	0.462	0.335	1.05814e-105
Col3a1	1.01804e-40	0.300509	0.533	0.46	2.36338e-36
Rho	1.36582e-29	0.292585	0.314	0.255	3.17076e-25
Tmsb4x	1.62355e-80	0.289773	0.993	0.985	3.76907e-76
Fcer1g	2.64616e-10	0.28947	0.196	0.169	6.14305e-06
Rbm3	2.87096e-154	0.282352	0.906	0.84	6.66493e-150
Pdc	8.73069e-81	0.278409	0.156	0.082	2.02683e-76
Col1a1	9.83419e-41	0.274903	0.421	0.343	2.28301e-36
Igf1	5.34332e-12	0.274625	0.334	0.293	1.24045e-07
Plac8	7.99586e-07	0.272521	0.39	0.358	0.0185624
S100a4	1.5104e-27	0.251397	0.201	0.152	3.50638e-23
Tpm1	2.04825e-06	-0.25029	0.596	0.601	0.0475502
Heg1	3.31958e-11	-0.252421	0.404	0.424	7.70641e-07
Rcan2	3.72946e-21	-0.252669	0.28	0.326	8.65794e-17
Plpp1	2.13168e-08	-0.266649	0.39	0.421	0.000494869
Ly6c1	3.29153e-13	-0.27089	0.196	0.227	7.64129e-09
Myh11	5.69139e-17	-0.27127	0.305	0.351	1.32126e-12
Ly6a	9.92032e-07	-0.272309	0.473	0.484	0.02303
Pdlim3	8.93817e-23	-0.274416	0.214	0.257	2.075e-18
Gstm1	1.0703e-50	-0.274735	0.435	0.506	2.4847e-46
Acta2	7.39687e-71	-0.281616	0.584	0.693	1.71718e-66
Aspn	1.41712e-16	-0.286741	0.344	0.376	3.28985e-12
Hspa8	2.00678e-112	-0.297058	0.97	0.972	4.65874e-108
Palld	7.85856e-15	-0.298986	0.269	0.301	1.82436e-10
Dmd	2.39085e-13	-0.29996	0.474	0.493	5.55035e-09
Myl9	1.2054e-16	-0.313099	0.525	0.557	2.79833e-12
Rgcc	2.81088e-05	-0.314118	0.363	0.382	0.652545
Fry	1.15684e-26	-0.315429	0.454	0.496	2.6856e-22
mt-Nd4l	3.71507e-109	-0.323159	0.692	0.757	8.62454e-105
Sparcl1	7.80905e-24	-0.324422	0.409	0.453	1.81287e-19
2210407C18Rik	3.56037e-36	-0.327669	0.08	0.124	8.26541e-32
Hspb1	1.93775e-29	-0.379494	0.553	0.588	4.49848e-25
Slc9a3r2	6.9366e-22	-0.402118	0.417	0.452	1.61033e-17
Spp1	0.164019	-0.421079	0.446	0.455	1
H3f3b	3.83603e-05	0.416792	0.928	0.9	0.890535
Jun	7.29209e-05	0.602213	0.427	0.365	1
Nfat5	8.83147e-05	0.286747	0.25	0.196	1
Ccnl1	0.000334337	0.282265	0.269	0.22	1
Jund	0.00136911	0.335588	0.524	0.472	1
Pmel	0.00501495	0.279471	0.144	0.112	1
Klf6	0.00619354	0.310106	0.177	0.144	1
Cpeb4	0.0068429	0.251562	0.385	0.343	1
Hbb-bs	0.0132788	-0.287827	0.163	0.13	1
Malat1	0.0336943	0.563706	0.852	0.827	1
Fos	0.0816304	0.346812	0.693	0.672	1

## Sheet: TableS9-endothelial cells
Table S9. The differential expressed genes identified in each cluster by single-cell RNA sequencing
The differential expressed genes identified in endothelial cells
Gene	p_val	avg_log2FC	pct.1	pct.2	p_val_adj
Slc9a3r2	5.19987e-148	-0.602993	0.908	0.945	1.20715e-143
Ramp2	2.45391e-74	-0.358773	0.981	0.977	5.69675e-70
Crip2	5.41523e-67	-0.321553	0.952	0.966	1.25715e-62
Pde7b	6.17674e-66	0.480595	0.754	0.601	1.43393e-61
Cebpb	5.54385e-64	0.450688	0.774	0.637	1.28701e-59
Gm47283	8.31314e-64	0.388796	0.534	0.347	1.92989e-59
Heg1	4.41963e-60	-0.437389	0.842	0.887	1.02602e-55
Cirbp	2.07946e-58	0.370269	0.694	0.544	4.82746e-54
Hsp90ab1	1.52905e-57	-0.269708	0.996	0.996	3.5497e-53
Rpl10	3.63707e-56	-0.254019	0.985	0.984	8.44346e-52
Rbm3	2.07404e-53	0.279646	0.944	0.893	4.81488e-49
Pde4d	3.78509e-53	0.470679	0.77	0.658	8.78708e-49
Podxl	1.62105e-44	-0.316015	0.88	0.906	3.76327e-40
Hspb1	3.01135e-44	-0.48401	0.782	0.843	6.99084e-40
Hspa8	1.78791e-42	-0.275034	0.986	0.986	4.15063e-38
Kank3	1.82615e-42	-0.346276	0.597	0.7	4.23942e-38
Ehd4	3.73594e-41	-0.336483	0.905	0.917	8.67297e-37
Ly6a	3.80656e-41	-0.437071	0.899	0.92	8.83692e-37
Rras	1.25208e-39	-0.299221	0.681	0.764	2.9067e-35
Fxyd5	2.35086e-39	-0.309514	0.757	0.825	5.45752e-35
Cyp26b1	5.75402e-39	0.378068	0.477	0.336	1.3358e-34
Col3a1	5.8457e-39	0.510833	0.447	0.315	1.35708e-34
Anxa2	1.05439e-37	-0.362303	0.742	0.791	2.44776e-33
Rtl8a	7.48497e-37	-0.355981	0.523	0.626	1.73764e-32
Serinc3	4.89752e-34	-0.260734	0.886	0.906	1.13696e-29
Tinagl1	6.19671e-34	-0.436957	0.654	0.719	1.43857e-29
Lims2	7.00941e-34	-0.30986	0.657	0.722	1.62724e-29
Plpp1	3.29943e-33	-0.372077	0.913	0.923	7.65962e-29
Col1a1	4.64692e-32	0.342117	0.317	0.2	1.07878e-27
Cavin2	5.88754e-32	-0.28559	0.814	0.853	1.36679e-27
S100a10	2.01e-31	-0.363146	0.729	0.782	4.66623e-27
Dach1	1.65128e-30	0.361618	0.4	0.27	3.83344e-26
Nr2f1	6.48972e-30	0.362104	0.409	0.287	1.50659e-25
Rbms3	7.49975e-30	0.323967	0.374	0.254	1.74107e-25
Gpc6	9.44029e-30	0.508138	0.481	0.361	2.19156e-25
Phlda1	1.31151e-29	0.343356	0.706	0.592	3.04468e-25
Rgcc	1.51054e-29	-0.477816	0.861	0.872	3.50672e-25
Gpc3	4.48062e-29	0.317033	0.427	0.304	1.04018e-24
Srarp	7.05043e-29	-0.429829	0.192	0.296	1.63676e-24
Pdgfrb	1.37792e-28	0.333642	0.406	0.288	3.19885e-24
Ly6c1	3.88333e-28	-0.442469	0.623	0.707	9.01514e-24
Mxd4	5.92606e-28	-0.280759	0.63	0.696	1.37573e-23
Igf1	1.07235e-27	0.261965	0.325	0.212	2.48946e-23
Fosl2	1.79905e-27	0.276177	0.504	0.39	4.17649e-23
Rtl8b	2.0725e-27	-0.300084	0.394	0.494	4.8113e-23
Nr4a1	7.48226e-27	0.258221	0.801	0.71	1.73701e-22
Cygb	1.19839e-26	0.276112	0.341	0.229	2.78206e-22
Gpx1	1.78709e-26	-0.289429	0.796	0.823	4.14873e-22
Adgrl3	7.39618e-26	0.267807	0.301	0.194	1.71702e-21
Rarres2	9.65957e-26	0.333127	0.467	0.353	2.24247e-21
Ptprk	1.52031e-25	0.275901	0.669	0.574	3.52939e-21
mt-Nd4l	2.11698e-25	-0.3019	0.669	0.727	4.91458e-21
Fas	4.98465e-25	-0.278675	0.661	0.724	1.15719e-20
Igfbp4	1.8728e-24	0.262127	0.782	0.701	4.3477e-20
Thbd	5.74611e-24	-0.34094	0.485	0.57	1.33396e-19
Col1a2	6.39644e-24	0.282448	0.349	0.244	1.48493e-19
Egr1	9.31734e-24	0.274461	0.915	0.877	2.16302e-19
Hip1	1.52374e-23	-0.30734	0.641	0.704	3.53736e-19
Serpine2	1.84835e-23	0.310256	0.448	0.335	4.29095e-19
Ripply3	2.58459e-23	-0.326583	0.59	0.643	6.00012e-19
Edn3	3.5956e-23	0.258969	0.419	0.305	8.34719e-19
Lama2	4.53774e-23	0.287787	0.409	0.296	1.05344e-18
Fbn1	6.3822e-23	0.265591	0.365	0.266	1.48163e-18
Dbp	6.69151e-23	-0.301456	0.276	0.372	1.55343e-18
Lsamp	8.53658e-23	0.394357	0.458	0.357	1.98177e-18
Ndufa4l2	1.43497e-22	0.294536	0.391	0.283	3.33128e-18
Pnp	1.66553e-22	-0.295028	0.751	0.782	3.86653e-18
Eln	1.90405e-22	-0.398397	0.42	0.514	4.42025e-18
Prkg1	5.53055e-22	0.260613	0.856	0.8	1.28392e-17
Cdh11	1.51999e-21	0.258057	0.262	0.17	3.52867e-17
Pltp	1.10128e-20	-0.282947	0.773	0.808	2.55663e-16
Nr1d1	1.30436e-20	-0.255066	0.269	0.356	3.02807e-16
Ucp2	1.39087e-20	-0.27836	0.391	0.48	3.2289e-16
Six3	1.1585e-19	-0.265682	0.89	0.894	2.68947e-15
Mcc	3.62057e-19	-0.258848	0.716	0.75	8.40515e-15
Nebl	5.11845e-19	-0.433617	0.506	0.571	1.18825e-14
Zeb2	1.80851e-18	0.263747	0.603	0.515	4.19846e-14
Plec	1.87585e-18	-0.296082	0.411	0.488	4.35479e-14
Angpt1	1.94285e-18	0.271614	0.276	0.189	4.51033e-14
Ttc39c	2.53063e-18	-0.30068	0.262	0.348	5.87485e-14
Igfbp5	8.61482e-18	0.413301	0.711	0.674	1.99993e-13
Nrxn1	1.97266e-16	0.250427	0.282	0.196	4.57954e-12
Sema7a	2.40884e-16	-0.257767	0.39	0.466	5.59212e-12
Rgs5	2.78153e-16	0.386277	0.663	0.613	6.45732e-12
S100a6	8.80135e-16	0.267697	0.595	0.507	2.04323e-11
Ccdc85a	3.23252e-15	-0.302994	0.371	0.446	7.5043e-11
Dcn	6.34077e-15	0.314188	0.48	0.402	1.47201e-10
Ctla2a	6.36615e-15	-0.281548	0.931	0.922	1.4779e-10
Lum	4.28847e-14	0.30672	0.311	0.238	9.95569e-10
Plvap	3.23123e-13	-0.256268	0.918	0.932	7.5013e-09
Lrg1	1.60319e-10	-0.459428	0.278	0.334	3.7218e-06
Hbb-bs	8.7273e-07	1.75835	0.189	0.148	0.0202604
Vwf	8.81037e-05	-0.295065	0.511	0.526	1
Slc2a1	0.00404991	-0.371888	0.666	0.667	1
Mal	0.0684319	-0.398534	0.352	0.357	1

## Sheet: TableS9-perivascular cells
Table S9. The differential expressed genes identified in each cluster by single-cell RNA sequencing
The differential expressed genes identified in perivascular cells
Gene	p_val	avg_log2FC	pct.1	pct.2	p_val_adj
Hspa8	2.63337e-57	-0.442719	0.993	0.996	6.11338e-53
Pdlim3	1.80876e-40	-0.431805	0.763	0.888	4.19904e-36
Palld	1.14584e-39	-0.398062	0.874	0.95	2.66007e-35
Cirbp	7.39543e-38	0.50053	0.629	0.495	1.71685e-33
Gm47283	8.65225e-37	0.56555	0.504	0.337	2.00862e-32
Fry	5.72061e-31	-0.390386	0.859	0.932	1.32804e-26
Ppp1r12a	2.9271e-29	-0.297484	0.971	0.99	6.79525e-25
Hspb1	1.82369e-28	-0.38095	0.97	0.979	4.23371e-24
Frmd4b	3.71877e-28	-0.377768	0.733	0.853	8.63313e-24
2210407C18Rik	4.5446e-28	-0.607476	0.433	0.597	1.05503e-23
mt-Nd4l	2.27788e-26	-0.325317	0.848	0.921	5.2881e-22
Dmd	1.27355e-22	-0.263689	0.974	0.985	2.95654e-18
Hsp90ab1	1.68341e-22	-0.255118	0.984	0.994	3.90804e-18
Pde5a	1.096e-21	-0.317723	0.779	0.878	2.54435e-17
Rock1	1.16277e-21	-0.285123	0.92	0.951	2.69936e-17
Rpl22l1	5.13376e-19	0.276859	0.921	0.915	1.1918e-14
Tmsb4x	5.31942e-19	0.387353	0.987	0.978	1.2349e-14
Tmeff2	7.65119e-18	-0.317158	0.093	0.195	1.77622e-13
Sparcl1	1.1152e-17	-0.267068	0.953	0.965	2.58893e-13
Exoc6b	1.35231e-17	-0.378603	0.459	0.603	3.13939e-13
Pitpnc1	1.85239e-17	-0.337082	0.661	0.762	4.30032e-13
Ndufa4	3.62799e-17	0.271356	0.955	0.943	8.42237e-13
Gng11	8.09268e-17	0.270148	0.797	0.76	1.87871e-12
Hdac9	1.08034e-15	-0.352268	0.288	0.422	2.50801e-11
S100a6	1.52963e-15	0.38787	0.815	0.751	3.55104e-11
Snrpe	1.96458e-15	0.276414	0.678	0.627	4.56077e-11
Ttr	2.57553e-15	0.57918	0.993	0.994	5.9791e-11
Rbp1	1.68681e-14	0.576864	0.782	0.748	3.91593e-10
AY036118	3.39025e-14	0.352557	0.407	0.32	7.87047e-10
Dbi	5.08238e-14	0.26908	0.837	0.807	1.17987e-09
Cnnm2	5.63026e-14	-0.284763	0.532	0.666	1.30706e-09
Cdkn1a	7.95033e-14	-0.351383	0.685	0.769	1.84567e-09
Slc38a11	1.34873e-13	-0.286976	0.501	0.64	3.13107e-09
Csrp1	2.28789e-13	-0.252256	0.885	0.924	5.31135e-09
Pdzrn4	3.4126e-13	-0.311082	0.272	0.391	7.92234e-09
Fosb	4.73378e-13	0.257855	0.937	0.923	1.09895e-08
Thsd4	7.69309e-13	-0.296984	0.525	0.649	1.78595e-08
Ptgds	2.33504e-12	0.517553	0.986	0.982	5.42079e-08
Pdlim5	3.56502e-12	-0.263566	0.658	0.767	8.2762e-08
Npy1r	5.84313e-12	-0.255857	0.337	0.463	1.35648e-07
Arid5b	1.32884e-11	-0.253695	0.71	0.797	3.08491e-07
Irs2	6.087e-11	-0.251434	0.451	0.572	1.4131e-06
Pdgfd	7.56123e-10	-0.302156	0.51	0.616	1.75534e-05
Olfml2a	2.64222e-09	0.280314	0.467	0.41	6.13392e-05
Bsg	4.47373e-09	0.388037	0.904	0.893	0.000103858
Nrep	8.81361e-09	0.281676	0.267	0.204	0.000204608
Apoe	1.13123e-08	0.479443	0.844	0.827	0.000262615
Ccnd1	1.84422e-08	0.329295	0.447	0.384	0.000428135
Rdh10	2.76075e-08	0.413971	0.397	0.333	0.000640909
Rpe65	3.76032e-08	0.603682	0.508	0.455	0.000872959
Rlbp1	3.80263e-08	0.477383	0.435	0.384	0.000882782
Kitl	6.18821e-08	-0.26491	0.749	0.791	0.00143659
Tmem98	1.32931e-07	0.281234	0.269	0.209	0.00308599
Itgb8	4.52974e-07	0.386102	0.301	0.242	0.0105158
Basp1	7.71632e-07	0.346756	0.265	0.206	0.0179134
Rgr	1.05282e-06	0.488855	0.757	0.766	0.0244413
Cebpd	1.75868e-06	-0.329789	0.715	0.765	0.0408278
Trpm3	3.4737e-06	0.278735	0.28	0.229	0.080642
Car14	5.68958e-06	0.32067	0.344	0.297	0.132084
Slc16a8	8.67175e-06	0.338253	0.326	0.273	0.201315
Rnd3	1.21238e-05	0.260391	0.416	0.373	0.281454
Rho	1.62836e-05	0.263613	0.285	0.239	0.378025
Hbb-bs	2.99374e-05	1.27864	0.144	0.103	0.694996
Rd3l	3.7921e-05	0.272522	0.194	0.151	0.880336
Rdh5	4.67863e-05	0.458438	0.594	0.584	1
Krt18	7.05763e-05	0.306825	0.267	0.225	1
Hspa1b	7.2389e-05	-0.357318	0.396	0.468	1
Cltrn	7.73749e-05	0.309887	0.254	0.215	1
Adamts1	9.68321e-05	-0.257153	0.608	0.657	1
Id1	0.000130911	0.250611	0.79	0.789	1
Arl6ip1	0.000263005	0.418362	0.728	0.76	1
Mt3	0.000280626	0.259237	0.289	0.252	1
S100a4	0.000283893	0.252955	0.284	0.246	1
Cspg5	0.000495304	0.300831	0.242	0.207	1
Ptn	0.00087777	0.315658	0.164	0.13	1
Clu	0.00820607	0.280661	0.542	0.558	1
Enpp2	0.0138485	0.380579	0.477	0.484	1
Trf	0.0248506	0.331191	0.72	0.757	1

## Sheet: TableS9-Schwann cells
Table S9. The differential expressed genes identified in each cluster by single-cell RNA sequencing
The differential expressed genes identified in Schwann cells
Gene	p_val	avg_log2FC	pct.1	pct.2	p_val_adj
Cdh19	1.60416e-22	-1.15995	0.799	0.9	3.72405e-18
Kcna1	2.52504e-18	-0.75885	0.907	0.96	5.86187e-14
Fxyd1	3.99926e-17	-0.71052	0.915	0.946	9.28428e-13
Prnp	3.98936e-14	-0.744517	0.887	0.933	9.2613e-10
Nkain2	7.86225e-14	-0.695732	0.879	0.933	1.82522e-09
Nrn1	1.34549e-13	-0.912609	0.476	0.644	3.12355e-09
Gpm6b	1.84717e-13	-0.594652	0.933	0.973	4.28822e-09
Scn7a	3.75103e-13	-0.871691	0.715	0.795	8.70801e-09
Art3	3.82336e-13	-0.571002	0.835	0.938	8.87592e-09
Gm47283	1.03e-12	0.631523	0.458	0.202	2.39115e-08
Vwa1	1.24785e-12	-0.822515	0.63	0.757	2.89689e-08
Txnip	1.87564e-12	-0.621079	0.92	0.922	4.35431e-08
Cd59a	6.54761e-12	-0.585051	0.576	0.722	1.52003e-07
Plce1	6.57906e-12	-0.85379	0.684	0.771	1.52733e-07
Gpc3	1.18891e-11	0.754393	0.481	0.24	2.76006e-07
Csmd1	1.91977e-11	-0.798393	0.833	0.86	4.45675e-07
Gfra3	2.05378e-11	-0.792984	0.496	0.66	4.76785e-07
Col1a1	2.75355e-11	0.731668	0.514	0.27	6.39237e-07
Arf4	2.88077e-11	0.385298	0.869	0.658	6.68771e-07
Dbi	3.05873e-11	-0.507522	1	0.995	7.10085e-07
Chl1	1.3849e-10	-0.798797	0.635	0.739	3.21504e-06
Ptprk	1.73081e-10	0.690227	0.406	0.202	4.01808e-06
Celf2	1.73222e-10	-0.613684	0.889	0.916	4.02136e-06
Csrp1	2.87736e-10	-0.529795	0.733	0.822	6.6798e-06
Slc35f1	4.34788e-10	-0.757383	0.697	0.795	1.00936e-05
Rbm3	4.56035e-10	0.41281	0.877	0.717	1.05868e-05
Ncam1	5.49841e-10	-0.709712	0.64	0.739	1.27646e-05
Pde4d	6.56896e-10	0.664776	0.586	0.367	1.52498e-05
Abca8a	7.3519e-10	-0.723218	0.722	0.811	1.70674e-05
Lhfp	9.28241e-10	0.549858	0.555	0.313	2.15491e-05
Stard13	1.17764e-09	-0.698437	0.846	0.86	2.73389e-05
Ebf1	1.26146e-09	0.749204	0.491	0.294	2.92848e-05
Pdgfrb	1.51609e-09	0.591214	0.391	0.189	3.51961e-05
Col3a1	1.78599e-09	0.869026	0.717	0.536	4.14617e-05
Abca8b	2.66164e-09	-0.844991	0.524	0.636	6.17901e-05
Eef1a1	2.69133e-09	0.285285	1	0.992	6.24793e-05
Gm2115	3.1047e-09	-0.670136	0.219	0.394	7.20756e-05
mt-Nd4	3.86823e-09	-0.326991	0.997	1	8.9801e-05
Cped1	3.93696e-09	0.67468	0.427	0.224	9.13965e-05
Aspa	5.45848e-09	-0.638924	0.653	0.747	0.000126719
Rpl39	7.05443e-09	0.331833	0.961	0.903	0.000163769
Cfh	8.53316e-09	0.58531	0.56	0.34	0.000198097
Rap2a	1.01583e-08	0.45873	0.411	0.21	0.000235826
Tm4sf1	1.32346e-08	0.639054	0.666	0.464	0.000307242
Matn2	1.37944e-08	-0.664408	0.674	0.752	0.000320236
Nr4a1	1.5124e-08	0.531213	0.707	0.499	0.000351105
Colec12	3.50349e-08	0.660743	0.339	0.162	0.000813336
Cdv3	3.59752e-08	0.393749	0.44	0.237	0.000835165
C4b	4.37586e-08	-0.774679	0.398	0.536	0.00101586
Ets2	4.68683e-08	0.393752	0.234	0.089	0.00108805
Edn3	6.68679e-08	0.51741	0.375	0.194	0.00155234
Entpd1	6.74097e-08	0.354882	0.221	0.078	0.00156492
Anxa5	6.82527e-08	-0.428545	0.861	0.887	0.00158449
Dach1	7.13151e-08	0.783325	0.347	0.178	0.00165558
Cacnb2	9.53498e-08	0.560761	0.298	0.135	0.00221355
Hmgcs2	1.05246e-07	-0.582071	0.607	0.693	0.00244328
Pde5a	1.1223e-07	0.415254	0.393	0.208	0.00260542
Rps15a	1.21897e-07	0.265162	0.992	0.97	0.00282985
Cacna1c	1.4164e-07	0.379491	0.267	0.113	0.00328818
Prkca	1.43472e-07	-0.771983	0.578	0.658	0.00333071
Irf8	1.47012e-07	0.270647	0.131	0.027	0.00341288
Fzd4	1.47635e-07	0.303192	0.229	0.086	0.00342734
Col1a2	1.48228e-07	0.579851	0.761	0.601	0.00344112
Rasl11a	1.74022e-07	0.457017	0.375	0.197	0.00403991
Ror1	2.0702e-07	0.496749	0.283	0.129	0.00480598
Cygb	2.23679e-07	0.494106	0.308	0.151	0.00519272
Emcn	2.79924e-07	0.619033	0.542	0.364	0.00649844
Gucy1a2	2.89177e-07	0.385494	0.239	0.097	0.00671324
S100b	3.18165e-07	-0.512953	0.586	0.674	0.0073862
Tmod2	3.39953e-07	-0.573087	0.548	0.617	0.007892
Kcna2	3.57411e-07	-0.601912	0.599	0.682	0.0082973
Ntrk3	3.80043e-07	0.451827	0.262	0.113	0.0088227
Smarca2	3.97271e-07	0.360612	0.476	0.28	0.00922266
Gpr37l1	4.71696e-07	-0.572524	0.509	0.628	0.0109504
Abcc9	4.77181e-07	0.450622	0.18	0.062	0.0110778
Sik1	5.03981e-07	0.349407	0.267	0.121	0.0116999
mt-Nd2	5.26668e-07	-0.365854	0.969	0.968	0.0122266
Gas7	5.51895e-07	-0.562368	0.617	0.674	0.0128122
Dst	5.73701e-07	-0.401814	0.869	0.889	0.0133185
Fry	6.00869e-07	0.251051	0.344	0.173	0.0139492
Pgk1	6.07532e-07	0.345878	0.445	0.256	0.0141039
Apoe	6.5967e-07	-0.328617	0.974	0.96	0.0153142
BC028528	6.73056e-07	0.277768	0.175	0.059	0.015625
Tmem100	7.56855e-07	0.483524	0.252	0.113	0.0175704
Spry2	8.56427e-07	0.413196	0.308	0.154	0.019882
Cux1	8.76173e-07	0.309064	0.581	0.369	0.0203404
Sgcd	9.45086e-07	-0.443426	0.779	0.841	0.0219402
Mgp	9.91535e-07	0.536275	0.717	0.585	0.0230185
Igfbp5	1.00727e-06	0.560427	0.725	0.585	0.0233837
Esam	1.0075e-06	0.513447	0.35	0.191	0.023389
Phlda1	1.039e-06	0.456851	0.632	0.437	0.0241205
Selenom	1.09946e-06	-0.34977	0.866	0.887	0.0255241
Relb	1.10216e-06	0.302371	0.221	0.089	0.0255865
Plxna2	1.13022e-06	0.407881	0.249	0.111	0.0262381
Cdh11	1.14089e-06	0.535562	0.278	0.132	0.0264857
Arhgap29	1.21703e-06	0.31201	0.321	0.159	0.0282534
mt-Nd4l	1.41298e-06	-0.465992	0.73	0.776	0.0328024
Ptprz1	1.49074e-06	-0.65321	0.378	0.485	0.0346076
Cnp	1.5268e-06	-0.391316	0.83	0.863	0.0354446
Ppic	1.53044e-06	0.294719	0.329	0.164	0.0355293
Igfbp4	1.56304e-06	0.552793	0.568	0.402	0.0362859
Slc6a6	1.62847e-06	0.525534	0.596	0.442	0.037805
Fcgr2b	1.71828e-06	-0.76508	0.18	0.315	0.0398899
Nkain4	1.756e-06	-0.628629	0.183	0.31	0.0407657
Mylk	1.7635e-06	0.565105	0.35	0.189	0.0409396
Cox6c	1.76827e-06	0.294489	0.9	0.706	0.0410504
Rps20	1.8496e-06	0.26407	0.974	0.938	0.0429385
Sox6	1.93926e-06	-0.532355	0.494	0.612	0.04502
S100a16	1.98243e-06	-0.522854	0.494	0.574	0.046022
Hif1a	2.11887e-06	0.263161	0.388	0.213	0.0491896
Pdlim4	2.13235e-06	-0.642386	0.229	0.358	0.0495026
Dlgap1	2.19386e-06	-0.544502	0.758	0.784	0.0509304
Ndrg2	2.31058e-06	-0.479177	0.491	0.574	0.0536401
AW112010	2.53311e-06	0.335948	0.144	0.043	0.0588063
Deptor	2.77327e-06	-0.469588	0.661	0.712	0.0643814
Frmd4a	3.13214e-06	-0.692321	0.609	0.663	0.0727127
Nme2	3.32117e-06	0.316394	0.859	0.725	0.0771009
Lgi4	3.34319e-06	-0.585489	0.44	0.534	0.077612
Pdc	3.5516e-06	0.558824	0.175	0.062	0.0824505
Fign	3.75777e-06	-0.544126	0.63	0.693	0.0872367
Mpp7	3.80651e-06	-0.783552	0.411	0.496	0.0883682
Pdgfa	4.39442e-06	-0.422791	0.566	0.644	0.102016
Agap1	4.68253e-06	-0.483946	0.594	0.671	0.108705
Arhgap6	4.83275e-06	0.37045	0.285	0.143	0.112192
Ppfia2	4.86506e-06	0.271493	0.108	0.024	0.112942
Angpt1	5.32034e-06	0.510456	0.262	0.132	0.123512
Pofut2	5.38544e-06	0.259852	0.265	0.127	0.125023
Lrrc4c	5.67677e-06	-0.632734	0.383	0.499	0.131786
Ednra	6.1983e-06	0.346127	0.234	0.111	0.143894
Gpc6	6.21988e-06	0.824798	0.494	0.356	0.144395
Cbfa2t3	6.53186e-06	0.303234	0.177	0.07	0.151637
Slc16a9	6.62568e-06	0.283875	0.185	0.073	0.153815
Klf2	6.85276e-06	0.559316	0.769	0.606	0.159087
Foxp2	7.28197e-06	0.553101	0.216	0.1	0.169051
Aldh1a1	7.3287e-06	-0.692645	0.254	0.372	0.170136
Gadd45b	7.66803e-06	0.572735	0.558	0.377	0.178013
Wdr26	7.74827e-06	0.346926	0.437	0.27	0.179876
Sgce	7.94031e-06	-0.486012	0.445	0.528	0.184334
Pitx2	8.3144e-06	0.352771	0.337	0.197	0.193019
Crispld1	9.33295e-06	0.307627	0.149	0.051	0.216664
Sfrp1	9.46467e-06	-0.564016	0.486	0.574	0.219722
Mdfic	9.74199e-06	0.263597	0.247	0.116	0.22616
Amotl1	9.90135e-06	0.34379	0.337	0.189	0.22986
Gsn	1.0177e-05	-0.361666	0.915	0.949	0.236259
Col4a4	1.03978e-05	0.312044	0.183	0.075	0.241385
Cd24a	1.08673e-05	0.380508	0.278	0.143	0.252284
Marcks	1.14943e-05	-0.359964	0.864	0.879	0.26684
Anxa3	1.1719e-05	0.32537	0.324	0.17	0.272056
Prex2	1.23726e-05	-0.461448	0.584	0.658	0.28723
Luzp2	1.2413e-05	-0.688979	0.319	0.423	0.288168
Cav1	1.27225e-05	0.309532	0.329	0.183	0.295353
Ppp1r15a	1.28337e-05	0.404729	0.635	0.453	0.297934
Foxc1	1.29846e-05	0.30306	0.288	0.151	0.301437
Ndufa5	1.30304e-05	0.307537	0.563	0.391	0.302501
Sema3e	1.3119e-05	-0.533313	0.221	0.337	0.304559
Plp1	1.33941e-05	-0.326797	0.951	0.935	0.310943
Npr3	1.39522e-05	0.280185	0.193	0.081	0.323901
Fndc1	1.46411e-05	-0.512618	0.334	0.447	0.339892
Phldb2	1.49742e-05	0.293305	0.314	0.17	0.347626
Myl6	1.55072e-05	0.303008	0.974	0.927	0.359999
Gm13889	1.55259e-05	0.400256	0.352	0.197	0.360434
Tmtc1	1.60654e-05	0.285643	0.221	0.105	0.372958
Utrn	1.64237e-05	-0.346503	0.892	0.927	0.381276
Pik3r3	1.69856e-05	0.365661	0.262	0.137	0.394321
Ybx1	1.79688e-05	0.324982	0.923	0.822	0.417146
Fth1	1.82267e-05	-0.267801	1	1	0.423134
Slc10a6	1.86893e-05	-0.491551	0.057	0.146	0.433872
9530026P05Rik	2.09451e-05	0.25266	0.35	0.205	0.486241
Gucy1a1	2.12757e-05	0.447476	0.301	0.17	0.493916
Col8a1	2.15799e-05	0.440897	0.427	0.278	0.500977
Fbn1	2.19326e-05	0.374522	0.375	0.226	0.509166
Fabp7	2.20376e-05	-0.712569	0.573	0.633	0.511602
Nr2f1	2.33548e-05	0.43808	0.414	0.264	0.542181
Picalm	2.3653e-05	0.281827	0.473	0.307	0.549104
Cpq	2.43131e-05	0.300681	0.455	0.302	0.564429
Calml4	2.48413e-05	0.344743	0.308	0.17	0.576691
Arpc2	2.54377e-05	0.330702	0.704	0.512	0.590536
Mcl1	2.58245e-05	0.360183	0.679	0.526	0.599516
Prrx1	2.58813e-05	0.313585	0.203	0.094	0.600835
Aspn	2.62707e-05	0.41599	0.285	0.156	0.609875
Abhd2	2.65099e-05	0.48052	0.368	0.218	0.615428
Slfn5	2.71625e-05	0.332321	0.265	0.14	0.630577
Rassf4	2.72151e-05	-0.556248	0.239	0.35	0.631799
Notch3	2.87096e-05	0.436951	0.29	0.164	0.666494
Pitpnc1	3.06438e-05	0.269221	0.375	0.218	0.711396
Cadm2	3.07405e-05	-0.624989	0.684	0.774	0.713641
Fam162a	3.0839e-05	0.434061	0.509	0.34	0.715927
Rnf152	3.10592e-05	0.255468	0.206	0.094	0.721039
Itpripl2	3.23962e-05	0.252247	0.301	0.164	0.752077
Pir	3.26603e-05	0.295822	0.201	0.092	0.75821
Ankrd33b	3.32782e-05	0.25417	0.17	0.07	0.772554
Gucy1b1	3.37128e-05	0.359202	0.267	0.143	0.782642
Klf12	3.42636e-05	0.34031	0.267	0.146	0.79543
Sox9	3.43926e-05	0.369475	0.206	0.097	0.798423
Ptprd	3.57934e-05	0.3935	0.152	0.059	0.830943
Far1	3.57965e-05	0.310121	0.326	0.191	0.831015
Pde10a	3.66894e-05	0.376066	0.175	0.075	0.851745
Cmtm5	3.73769e-05	-0.493278	0.409	0.501	0.867704
Col18a1	4.01355e-05	-0.491253	0.512	0.582	0.931747
4930523C07Rik	4.06552e-05	0.256515	0.324	0.186	0.943811
Man1a	4.16577e-05	0.308858	0.254	0.132	0.967083
Pim3	4.16735e-05	0.431104	0.404	0.253	0.96745
Gask1b	4.25889e-05	0.333742	0.234	0.121	0.9887
Zeb2	4.6292e-05	-0.344236	0.967	0.968	1
Junb	4.74875e-05	0.284511	0.964	0.903	1
Abcb1a	4.79961e-05	0.25496	0.108	0.032	1
Kitl	4.93129e-05	0.462972	0.584	0.431	1
Thbs1	5.22737e-05	0.27949	0.324	0.189	1
Rxrg	5.25094e-05	-0.589015	0.231	0.337	1
Wfikkn2	5.51607e-05	0.302387	0.165	0.067	1
Adamts20	5.77293e-05	0.398313	0.224	0.113	1
Cela1	5.79079e-05	-0.326432	0.057	0.14	1
Runx1t1	5.97127e-05	0.263071	0.193	0.089	1
Tra2b	6.02724e-05	0.291576	0.63	0.447	1
Efnb2	6.03466e-05	0.26434	0.221	0.111	1
Daam2	7.1969e-05	-0.510573	0.332	0.434	1
Basp1	7.2273e-05	0.411231	0.416	0.264	1
Arhgap26	7.51281e-05	0.298595	0.27	0.148	1
Grm7	7.98851e-05	0.368852	0.144	0.057	1
Ints6	8.03744e-05	0.317814	0.414	0.272	1
Myo1b	8.1841e-05	0.302112	0.272	0.154	1
Sag	8.27592e-05	0.360116	0.177	0.081	1
Igf1	8.3234e-05	0.390813	0.247	0.129	1
Enpp2	8.34534e-05	0.358421	0.62	0.434	1
Peli1	8.36922e-05	0.306576	0.458	0.291	1
Col16a1	8.48136e-05	-0.583409	0.368	0.445	1
Hmcn1	8.85488e-05	0.358728	0.17	0.075	1
Foxd3	9.04265e-05	-0.499547	0.509	0.58	1
Dcn	9.28195e-05	0.930707	0.47	0.326	1
Ntm	9.3823e-05	0.315071	0.172	0.078	1
Itpk1	9.6892e-05	-0.4016	0.352	0.456	1
Cox4i2	0.000100889	0.321326	0.265	0.146	1
Lsamp	0.000107081	0.359424	0.519	0.377	1
Jarid2	0.000108371	0.251989	0.296	0.173	1
Dkk2	0.000115834	0.398547	0.154	0.067	1
Edil3	0.000118138	-0.511143	0.278	0.383	1
Tmem50a	0.000120401	-0.299934	0.753	0.757	1
Bcl2	0.000122828	-0.420826	0.357	0.453	1
Tob2	0.000126043	0.257801	0.35	0.213	1
Tsc22d1	0.000126333	0.352797	0.548	0.399	1
Pgf	0.000130019	0.311512	0.252	0.14	1
Lgals1	0.000137866	0.300766	0.784	0.601	1
Sgk1	0.000147943	0.376071	0.571	0.429	1
Pcdh18	0.000148048	0.253358	0.144	0.059	1
Egr1	0.00014846	0.344905	0.918	0.881	1
Zfp36	0.000148854	0.345765	0.776	0.612	1
Pip5k1b	0.00015121	0.262971	0.334	0.199	1
Plcl1	0.000157425	0.3232	0.216	0.113	1
Top1	0.000160094	0.258086	0.715	0.55	1
Mrpl20	0.000162053	0.277924	0.617	0.442	1
Scrg1	0.000164794	-0.416081	0.064	0.143	1
Ctsh	0.00016901	0.278303	0.244	0.135	1
Slco1a4	0.000171528	0.406268	0.213	0.111	1
Cdkn1c	0.000173163	0.309463	0.324	0.199	1
Kcnj8	0.000175733	0.280832	0.113	0.04	1
Dgkb	0.00017709	0.38069	0.229	0.121	1
Pmepa1	0.000181795	-0.453375	0.748	0.776	1
Col20a1	0.000189886	-0.551022	0.208	0.305	1
Ank3	0.000193142	-0.415662	0.797	0.849	1
Crim1	0.000194035	0.339193	0.566	0.412	1
Rasgrp3	0.000199135	0.254907	0.136	0.057	1
Kdm6b	0.000203105	0.280648	0.388	0.248	1
Kctd12b	0.000205029	0.287044	0.17	0.081	1
Arf5	0.000205077	0.298931	0.645	0.493	1
Cyyr1	0.000210696	0.374843	0.159	0.073	1
Klf9	0.000212958	-0.326586	0.853	0.852	1
Cebpb	0.000217909	0.296315	0.62	0.477	1
Lamp1	0.000218303	-0.250509	0.851	0.854	1
Eif4a1	0.000220203	0.253755	0.794	0.636	1
Arpc1b	0.000235809	-0.350278	0.792	0.825	1
Dnajb1	0.000241979	0.306799	0.458	0.307	1
Sox18	0.000242837	0.293548	0.131	0.054	1
Tpm1	0.000249711	0.3358	0.522	0.369	1
Icam1	0.000255683	0.316129	0.244	0.14	1
Slc16a1	0.000256323	0.349632	0.347	0.213	1
Fam117b	0.000256733	0.262843	0.234	0.129	1
Atp6v0c	0.00025873	0.254681	0.861	0.714	1
Rhoc	0.000258781	-0.315421	0.702	0.749	1
Plac8	0.000264572	0.353491	0.301	0.183	1
Egr3	0.000269871	0.384808	0.267	0.159	1
Kcna6	0.000269968	-0.406331	0.38	0.472	1
Myo18a	0.000274781	-0.442403	0.303	0.385	1
Klk8	0.000283949	-0.374937	0.249	0.345	1
Inpp4b	0.000284032	0.279258	0.265	0.151	1
Kcnh8	0.000285095	-0.597998	0.337	0.423	1
Cdh2	0.000298685	-0.52915	0.386	0.464	1
Ttyh1	0.000299854	-0.369936	0.229	0.329	1
Il1rapl1	0.0003088	-0.622322	0.391	0.469	1
Ptp4a3	0.000309337	0.284805	0.314	0.189	1
Hivep2	0.000322196	0.326038	0.527	0.38	1
Osmr	0.000323483	0.268785	0.28	0.167	1
Nfkbia	0.000325835	0.318103	0.753	0.647	1
Cfap100	0.000327908	-0.337965	0.103	0.189	1
Efhd1	0.00032964	-0.419093	0.265	0.364	1
Nrp1	0.00033033	0.399826	0.542	0.412	1
Id1	0.000335199	0.351476	0.571	0.423	1
Acer2	0.000341228	0.254587	0.136	0.059	1
Zbtb11	0.000345747	0.263951	0.249	0.143	1
Tax1bp3	0.000347798	-0.30455	0.676	0.701	1
Camk1d	0.000360813	0.261277	0.332	0.205	1
Fubp3	0.000373081	0.25134	0.188	0.1	1
Slc2a1	0.000376404	0.292853	0.458	0.305	1
Prdx6	0.000381778	-0.33183	0.735	0.757	1
Hmgcs1	0.000381896	0.26406	0.267	0.162	1
Tmem140	0.000392795	-0.451268	0.301	0.388	1
Pde7b	0.000398003	0.377003	0.573	0.442	1
Ccdc80	0.000399404	0.285029	0.198	0.108	1
Pbx1	0.000402247	0.270593	0.617	0.458	1
Apod	0.000412051	-0.769836	0.404	0.482	1
A330049N07Rik	0.000413783	-0.485017	0.159	0.251	1
Zfpm2	0.000414035	0.297892	0.213	0.119	1
Pde3a	0.000438068	0.421096	0.352	0.232	1
Yipf5	0.000441653	0.252971	0.324	0.202	1
Slc4a5	0.000458491	0.383039	0.195	0.105	1
Nav1	0.000460512	0.254661	0.391	0.264	1
Cryab	0.000460894	-0.3244	0.979	0.987	1
Ccnl1	0.000469173	0.317689	0.653	0.515	1
Calcrl	0.000483618	0.257353	0.177	0.092	1
Tmem164	0.000486721	0.271946	0.237	0.14	1
Adam23	0.000500142	-0.507245	0.64	0.679	1
Slitrk6	0.00050789	-0.450473	0.203	0.291	1
H2-D1	0.000517114	-0.422225	0.928	0.943	1
Baz1a	0.000517359	0.267441	0.19	0.102	1
Cdh5	0.000521641	0.500291	0.175	0.094	1
Eva1b	0.000554746	0.26048	0.373	0.243	1
Cldn5	0.000568899	0.737248	0.27	0.167	1
Sema3c	0.000576989	0.278871	0.404	0.28	1
Adgrl4	0.000584592	0.356634	0.121	0.051	1
Gstp1	0.000606905	-0.423289	0.275	0.356	1
Rpl22l1	0.000607538	0.258126	0.805	0.704	1
Bambi	0.000618752	0.275657	0.416	0.286	1
Ano1	0.000646013	0.255826	0.152	0.073	1
Capns1	0.000653657	-0.269158	0.589	0.615	1
Lum	0.000668482	0.389052	0.321	0.208	1
Smoc1	0.000671114	0.296635	0.157	0.078	1
Nupr1	0.000692858	0.26286	0.242	0.14	1
Klf15	0.000693388	-0.29049	0.059	0.127	1
Iqgap2	0.000700576	-0.492226	0.365	0.445	1
Cltrn	0.000710734	0.543883	0.362	0.253	1
Acsbg1	0.000727795	-0.31927	0.113	0.197	1
Bmpr2	0.000755381	0.271873	0.527	0.375	1
Aqp1	0.000768047	0.303922	0.206	0.116	1
Ezr	0.000777322	0.356846	0.393	0.272	1
Htra1	0.000779161	-0.44868	0.219	0.302	1
Ptprg	0.00078188	0.390023	0.288	0.189	1
Epb41l2	0.000795639	0.256273	0.491	0.342	1
Large1	0.000850697	0.263414	0.396	0.272	1
Gjc1	0.000898345	0.257238	0.383	0.259	1
Rapgef4	0.000907801	0.300626	0.201	0.111	1
Ypel3	0.000909315	-0.348443	0.53	0.59	1
Gstm5	0.000927734	-0.37908	0.319	0.399	1
Gpt2	0.000967383	-0.493117	0.201	0.278	1
Arhgef6	0.000986923	-0.286208	0.116	0.197	1
Serpini1	0.00100746	0.309915	0.229	0.132	1
Foxo1	0.00100785	-0.393077	0.432	0.493	1
Zfp536	0.00102352	-0.416904	0.663	0.69	1
Col8a2	0.00107751	0.318015	0.265	0.167	1
Sox10	0.00108798	-0.351997	0.535	0.574	1
Flt1	0.00115175	0.58364	0.27	0.173	1
Fibin	0.0011601	-0.418007	0.152	0.226	1
Dcc	0.0011943	0.292343	0.167	0.086	1
Rarres2	0.00126041	-0.382907	0.871	0.854	1
Kdr	0.00126766	0.497527	0.208	0.124	1
Epas1	0.00133179	0.29505	0.514	0.394	1
Gja4	0.00138792	0.254326	0.188	0.108	1
Plk2	0.0014023	0.280092	0.308	0.202	1
Fgl2	0.00142117	-0.454968	0.139	0.218	1
Il1rap	0.00142438	-0.43991	0.298	0.375	1
Dlc1	0.00146913	0.324385	0.781	0.658	1
Lrat	0.00152623	0.337154	0.36	0.245	1
Ifnar2	0.00155552	-0.324071	0.558	0.59	1
Grb14	0.00160706	-0.389743	0.486	0.528	1
Adamts9	0.00165806	0.298932	0.17	0.094	1
Stk32a	0.00166355	-0.533028	0.283	0.353	1
Ednrb	0.00166668	0.376889	0.298	0.197	1
Msi2	0.00170815	0.279167	0.491	0.369	1
Lysmd2	0.00174321	-0.393339	0.411	0.458	1
Aldh1a3	0.00178861	-0.283196	0.1	0.173	1
Hnrnpll	0.00181595	0.28099	0.404	0.283	1
Cacna2d1	0.0018397	0.286979	0.434	0.31	1
Pappa	0.00184466	-0.385701	0.087	0.156	1
Serpina3n	0.00187243	-0.374044	0.057	0.119	1
Siah1a	0.00188812	-0.317054	0.234	0.313	1
Dmd	0.0018965	-0.267291	0.807	0.825	1
Rho	0.00204115	0.26899	0.35	0.232	1
Heg1	0.00206955	0.279667	0.316	0.213	1
Acsl6	0.00213204	0.282072	0.198	0.116	1
Car14	0.00219878	0.400865	0.465	0.342	1
Gls	0.00221154	0.285866	0.62	0.488	1
Col5a3	0.00222976	-0.463456	0.27	0.34	1
Pcp4l1	0.00224973	0.295772	0.208	0.127	1
Lamc3	0.00228605	0.309667	0.172	0.1	1
Trpm3	0.00229573	0.275878	0.455	0.34	1
Gfra2	0.00231598	-0.396521	0.398	0.453	1
Prickle2	0.00244919	-0.386266	0.257	0.332	1
Car8	0.00246275	0.304152	0.126	0.062	1
Pltp	0.00250901	0.252192	0.463	0.342	1
Cd34	0.00252551	0.297162	0.152	0.084	1
Spp1	0.00252762	0.377644	0.445	0.345	1
Ifitm1	0.002554	0.299694	0.278	0.186	1
2023-09-04	0.00262551	0.269686	0.332	0.224	1
Qpct	0.00263569	-0.26341	0.082	0.148	1
Prxl2a	0.00273545	0.340129	0.434	0.313	1
Asap2	0.00278639	-0.401756	0.401	0.456	1
Rgs5	0.00298026	0.792871	0.54	0.464	1
Smad7	0.00304859	0.302427	0.355	0.264	1
Adam11	0.00307285	-0.369592	0.18	0.253	1
Il10rb	0.00307505	-0.356299	0.257	0.326	1
Pja2	0.00311399	-0.310085	0.437	0.488	1
Gngt1	0.00315869	0.39093	0.172	0.097	1
Lbh	0.00317697	-0.347308	0.496	0.534	1
Ndufa4	0.00318937	0.257617	0.938	0.865	1
Ier2	0.00324101	0.275422	0.794	0.698	1
Ifit2	0.00325163	-0.302887	0.111	0.178	1
Tpm2	0.0033579	0.331674	0.411	0.307	1
Ramp2	0.00365782	0.338742	0.54	0.434	1
Fbln5	0.003736	-0.571455	0.314	0.361	1
Dock7	0.00375092	-0.2911	0.55	0.569	1
Tcim	0.00377112	0.35082	0.38	0.28	1
Adgrg6	0.00392905	-0.383446	0.427	0.482	1
Slc44a2	0.00394426	-0.3082	0.206	0.28	1
Cyp2d22	0.00401125	-0.353472	0.195	0.261	1
Lmo2	0.0040793	0.252122	0.177	0.105	1
Pdk4	0.00408633	-0.37607	0.111	0.175	1
Timp1	0.00458958	-0.273626	0.075	0.135	1
Crispld2	0.00462525	0.312101	0.234	0.151	1
Rasa3	0.00521197	-0.3628	0.254	0.315	1
Ncam2	0.00539365	-0.565948	0.314	0.364	1
Pou3f1	0.00550435	0.586049	0.506	0.418	1
Chchd6	0.00565741	-0.278419	0.144	0.21	1
Serpine2	0.00606396	0.276503	0.733	0.615	1
Six3	0.00644775	0.328535	0.239	0.159	1
Tmem98	0.00647703	0.326086	0.342	0.248	1
Nkd2	0.00677988	-0.361849	0.167	0.232	1
Adgrf5	0.00703513	0.264382	0.172	0.105	1
Epb41l4b	0.00725982	-0.308154	0.357	0.418	1
Tcf4	0.00726211	0.302955	0.671	0.569	1
Pdpn	0.00757237	0.302102	0.283	0.194	1
Aldh1a2	0.00782499	0.272698	0.172	0.108	1
Rasgef1c	0.00783766	-0.26673	0.229	0.296	1
Cspg5	0.00811438	0.263323	0.347	0.251	1
Comt	0.00830469	-0.385301	0.609	0.601	1
Itgb8	0.00882757	0.318298	0.632	0.515	1
Plekha5	0.00885297	-0.362185	0.427	0.456	1
Tanc2	0.00946955	-0.280666	0.512	0.55	1
Emid1	0.00952753	0.267301	0.244	0.164	1
Snx1	0.00962718	-0.317662	0.262	0.323	1
Hbb-bs	0.00963481	0.459317	0.162	0.097	1
Tagln	0.00967894	0.497059	0.422	0.326	1
Ptk2	0.00969038	-0.397321	0.542	0.571	1
Cntf	0.00976441	-0.278971	0.303	0.372	1
Atp1b1	0.00987588	0.315918	0.285	0.205	1
Atp8a1	0.00993695	-0.381824	0.422	0.461	1
4930554G24Rik	0.0109722	-0.32087	0.069	0.119	1
Cox8b	0.0111574	0.268097	0.108	0.057	1
Arhgef16	0.0114305	-0.29695	0.095	0.148	1
Ptprb	0.0117003	0.454745	0.213	0.146	1
Rbp1	0.0123268	0.494628	0.889	0.822	1
Sipa1l2	0.0129341	-0.310298	0.339	0.383	1
Magi1	0.0133781	0.251008	0.378	0.28	1
Scd2	0.0134197	-0.301207	0.612	0.642	1
Tom1l2	0.0137299	-0.295481	0.306	0.356	1
Sorbs1	0.0138625	-0.321712	0.735	0.72	1
Csrp2	0.0139777	0.302848	0.404	0.302	1
Map4	0.0143438	-0.323138	0.643	0.647	1
Cryzl1	0.0146635	-0.292326	0.213	0.264	1
Antxr2	0.0149381	-0.4317	0.45	0.464	1
Rdh10	0.0151706	0.404579	0.494	0.388	1
Lims2	0.0156856	-0.318332	0.27	0.321	1
Hs2st1	0.0157179	0.26217	0.37	0.28	1
1700047M11Rik	0.0157291	-0.277989	0.126	0.181	1
Clu	0.0159421	0.305114	0.599	0.501	1
L1cam	0.0160169	-0.301129	0.308	0.353	1
Rrad	0.0160295	0.283479	0.198	0.135	1
Tagln2	0.016699	-0.330989	0.717	0.72	1
Adk	0.0172609	-0.330395	0.391	0.431	1
Cadm1	0.0174179	-0.28042	0.73	0.736	1
Plxdc2	0.0174722	-0.287114	0.591	0.598	1
Mir99ahg	0.0179082	0.369264	0.674	0.582	1
BC005624	0.0186356	-0.300834	0.265	0.313	1
Flrt3	0.018712	-0.403085	0.224	0.272	1
Tmem56	0.0196918	0.29554	0.201	0.137	1
Plscr4	0.0205302	-0.297197	0.36	0.404	1
Dock5	0.0210512	-0.32473	0.267	0.318	1
Cep85l	0.0225567	-0.297587	0.45	0.477	1
Fkbp5	0.0226252	-0.25503	0.131	0.183	1
Josd2	0.0237039	-0.301293	0.326	0.369	1
Nr1d1	0.0239742	-0.260705	0.172	0.229	1
Rlbp1	0.0247553	0.566606	0.517	0.442	1
Syde1	0.0248714	-0.269334	0.139	0.186	1
Dpyd	0.0251229	-0.346308	0.221	0.272	1
Pdzd2	0.0251694	-0.262456	0.481	0.496	1
Pnp	0.0251936	-0.339741	0.486	0.504	1
Ctso	0.0252536	-0.282611	0.206	0.259	1
Frmd5	0.026288	-0.42258	0.278	0.323	1
Atrx	0.0263812	-0.286761	0.558	0.553	1
Ptpn4	0.0266494	-0.281217	0.183	0.235	1
Npdc1	0.0274266	-0.283544	0.437	0.466	1
Ehbp1	0.0277422	-0.399919	0.627	0.62	1
Ppfibp2	0.0281568	-0.300642	0.183	0.229	1
Azin1	0.0294998	-0.273516	0.571	0.574	1
Cdkn2c	0.0296516	-0.286936	0.247	0.286	1
Mustn1	0.0311929	0.270994	0.203	0.143	1
Sox2ot	0.0312724	-0.283347	0.213	0.267	1
Pon2	0.0315329	-0.256595	0.406	0.429	1
Scd1	0.0315458	-0.375726	0.159	0.208	1
Phlda3	0.031811	-0.30327	0.504	0.509	1
Selenop	0.0318467	-0.251206	0.609	0.59	1
Vwf	0.0321189	0.260943	0.113	0.067	1
Cyth3	0.0321389	-0.275106	0.303	0.353	1
1700025G04Rik	0.0323592	-0.291852	0.316	0.356	1
Snta1	0.0327388	-0.342857	0.329	0.367	1
Creb3l2	0.0336496	-0.257261	0.347	0.385	1
Tmsb10	0.0350857	-0.331943	0.848	0.806	1
Arl15	0.0356506	0.286475	0.478	0.385	1
Atf3	0.0357899	0.362228	0.648	0.571	1
Cd74	0.0359515	0.500799	0.257	0.178	1
Acyp2	0.0373389	-0.310318	0.517	0.518	1
Slc31a2	0.0375605	-0.276427	0.272	0.315	1
Nf1	0.0382532	-0.25606	0.573	0.574	1
Bbs9	0.0389544	-0.280296	0.162	0.21	1
Emb	0.039095	-0.344739	0.103	0.148	1
Ahr	0.0398902	-0.261583	0.152	0.199	1
Ccdc50	0.0416323	-0.288693	0.365	0.391	1
Myh11	0.0423707	0.465483	0.252	0.189	1
Npc1	0.0428251	-0.273631	0.167	0.21	1
Myl9	0.0451156	0.291867	0.512	0.431	1
Gng11	0.0451385	0.3121	0.581	0.52	1
Tsc22d3	0.0453836	-0.411671	0.506	0.496	1
Sipa1l1	0.0457779	-0.367973	0.393	0.407	1
Lrrc8c	0.0458233	-0.252566	0.447	0.474	1
Sema3d	0.0463982	-0.304472	0.131	0.175	1
Synm	0.0466357	-0.277419	0.172	0.216	1
Retreg1	0.0474691	-0.260997	0.447	0.48	1
Rpe65	0.0503453	0.557629	0.563	0.499	1
Matn4	0.0513072	-0.335357	0.334	0.372	1
Mpz	0.0530182	0.462124	0.591	0.539	1
Itch	0.053026	-0.368872	0.44	0.45	1
Pex5l	0.0531231	-0.340256	0.326	0.358	1
Pon1	0.0537152	0.309421	0.329	0.264	1
Nlgn3	0.0588719	-0.25029	0.126	0.164	1
Rdh5	0.0635915	0.380767	0.653	0.577	1
Tmem176a	0.0646607	-0.295336	0.563	0.558	1
Ly6a	0.0659478	0.298504	0.275	0.221	1
Tmprss5	0.0662045	-0.281811	0.159	0.197	1
Ndst3	0.0669584	-0.339524	0.319	0.35	1
Angptl4	0.0670783	-0.273023	0.157	0.197	1
Ksr1	0.0687121	-0.29544	0.216	0.256	1
Irgm2	0.0703061	-0.277234	0.306	0.34	1
Sorbs2	0.0719664	-0.256489	0.589	0.596	1
Bsg	0.0722379	0.303654	0.954	0.954	1
Stx7	0.0751091	-0.256083	0.46	0.464	1
Gulp1	0.07524	-0.295883	0.838	0.803	1
Slc43a3	0.0756329	-0.283424	0.285	0.315	1
Zfp638	0.0765371	-0.261864	0.506	0.512	1
Adam22	0.0902437	-0.2648	0.167	0.202	1
Fam102a	0.0935091	-0.304895	0.231	0.261	1
Srgn	0.0956236	0.309847	0.303	0.259	1
Cdh10	0.0956587	-0.319935	0.144	0.178	1
Arl6ip1	0.0960379	0.414989	0.859	0.822	1
Tnpo3	0.109958	-0.260052	0.159	0.191	1
Nrxn1	0.110721	-0.51235	0.401	0.412	1
Egfl7	0.114192	0.459577	0.254	0.213	1
F3	0.11595	-0.349913	0.326	0.35	1
Slc16a8	0.13017	0.26532	0.375	0.321	1
Syt11	0.142891	-0.265646	0.265	0.286	1
Trim2	0.145051	-0.25395	0.347	0.367	1
Parp14	0.14578	-0.296372	0.368	0.377	1
H2-Ab1	0.153618	0.317269	0.167	0.127	1
Frmd6	0.155673	-0.326782	0.452	0.442	1
Ctla2a	0.156302	0.372943	0.244	0.202	1
Cyp2j9	0.159785	-0.279704	0.275	0.288	1
Metap1d	0.161719	-0.280734	0.18	0.205	1
Zbtb38	0.164528	-0.261461	0.486	0.464	1
Ddhd1	0.166129	-0.259129	0.398	0.407	1
Gm26802	0.171243	-0.269354	0.27	0.291	1
Macrod2	0.173064	-0.328463	0.391	0.402	1
H2-Eb1	0.177286	0.3208	0.206	0.156	1
Slc2a13	0.177345	-0.278467	0.183	0.208	1
Lonp2	0.197486	-0.278391	0.314	0.323	1
Mir100hg	0.199117	-0.293291	0.404	0.394	1
Etl4	0.201541	-0.288678	0.237	0.253	1
P3h2	0.212234	-0.285611	0.175	0.199	1
P4ha1	0.220767	-0.259448	0.267	0.278	1
Plvap	0.245183	0.376112	0.267	0.243	1
Gbp2	0.256178	-0.549246	0.231	0.24	1
Fgf13	0.259665	-0.38502	0.201	0.216	1
Ntng1	0.260448	-0.270221	0.357	0.369	1
Ccn2	0.274295	-0.491836	0.432	0.426	1
Lgals3	0.343722	-0.256111	0.175	0.191	1
H2-Aa	0.353305	0.263825	0.183	0.154	1
Gria3	0.372687	-0.253725	0.296	0.299	1
Ttr	0.388736	0.312079	0.987	0.968	1
Trf	0.46742	0.267187	0.781	0.73	1
Rgr	0.502877	0.340851	0.789	0.784	1
Lima1	0.522184	-0.259417	0.365	0.353	1
Igtp	0.545387	-0.372382	0.201	0.205	1
Sntb1	0.560051	-0.253388	0.607	0.542	1
Hcn1	0.676466	-0.441454	0.344	0.329	1
Ccl2	0.706428	-0.326911	0.118	0.105	1
Negr1	0.766577	-0.254021	0.311	0.291	1
Il16	0.873976	-0.296939	0.195	0.186	1
Creb5	0.888683	-0.308983	0.404	0.358	1
Lcorl	0.904659	-0.250569	0.321	0.286	1
Ptgds	0.954924	0.458739	0.99	0.984	1
Tnfaip6	0.956212	-0.325696	0.326	0.313	1
Acta2	0.97796	0.350341	0.558	0.528	1
Taf13	0.985498	-0.255428	0.406	0.353	1

## Sheet: TableS9-RPE cells
Table S9. The differential expressed genes identified in each cluster by single-cell RNA sequencing
The differential expressed genes identified in retinal pigment epithelial cells
Gene	p_val	avg_log2FC	pct.1	pct.2	p_val_adj
Cirbp	3.07001e-46	0.529827	0.647	0.417	7.12703e-42
AY036118	3.69077e-25	0.432541	0.492	0.309	8.56812e-21
Hspa5	1.18351e-23	-0.387421	0.856	0.882	2.74751e-19
Rpl10	1.27213e-22	-0.357	0.789	0.843	2.95326e-18
Rpl18a	4.03742e-19	-0.266148	0.95	0.966	9.37288e-15
Calr	2.04079e-18	-0.367713	0.716	0.761	4.73769e-14
Hsp90b1	1.5156e-17	-0.35813	0.864	0.887	3.51846e-13
Rbm3	4.3865e-17	0.282576	0.775	0.661	1.01833e-12
Srsf5	6.48216e-15	0.347702	0.577	0.44	1.50483e-10
Syn3	8.44798e-15	0.354694	0.58	0.452	1.9612e-10
Gm47283	1.68172e-14	0.2607	0.153	0.07	3.90412e-10
mt-Nd4l	1.60644e-13	-0.30999	0.609	0.675	3.72936e-09
mt-Nd4	4.25771e-13	-0.27694	0.991	0.992	9.88428e-09
Spry2	4.30815e-13	0.316866	0.395	0.28	1.00014e-08
Manf	2.96676e-12	-0.361688	0.602	0.655	6.88734e-08
Ddx5	6.63254e-12	0.337178	0.839	0.738	1.53975e-07
Rsrp1	4.13011e-11	0.282255	0.676	0.571	9.58804e-07
Mir22hg	4.6795e-11	0.273011	0.249	0.157	1.08635e-06
Gm15222	1.59633e-10	0.34231	0.371	0.266	3.70589e-06
mt-Nd2	2.15455e-10	-0.258453	0.907	0.917	5.00178e-06
mt-Nd5	3.19214e-10	-0.267481	0.817	0.849	7.41054e-06
Ccl5	6.44988e-10	0.496367	0.218	0.136	1.49734e-05
Polr3e	2.99937e-09	0.250116	0.459	0.357	6.96304e-05
Ucp2	3.73419e-09	-0.275946	0.522	0.575	8.66893e-05
Id3	6.25935e-09	-0.278545	0.38	0.457	0.000145311
Trpm3	4.08835e-08	0.296286	0.977	0.962	0.00094911
Frmpd4	4.50581e-08	0.268943	0.232	0.155	0.00104602
Lrmda	1.11504e-07	0.269697	0.484	0.384	0.00258855
Rora	1.54617e-07	0.288607	0.413	0.325	0.00358942
Egr1	2.22064e-07	0.577508	0.512	0.436	0.00515522
Dlg2	2.56251e-07	0.332613	0.206	0.139	0.00594886
Fhit	2.81096e-07	0.270339	0.279	0.2	0.00652564
Zfp385b	7.8182e-07	0.279521	0.385	0.306	0.01815
Ankrd44	8.33126e-07	0.27756	0.291	0.22	0.019341
Id2	1.15623e-06	-0.336452	0.449	0.494	0.0268418
Arid4b	1.24684e-06	0.256898	0.288	0.215	0.0289454
Ccn1	1.70905e-06	0.515162	0.278	0.21	0.0396757
Arih1	2.2246e-06	0.261012	0.283	0.216	0.0516441
Hmgb2	2.39299e-06	0.33942	0.357	0.285	0.0555533
Cebpb	3.72402e-06	0.275253	0.371	0.302	0.086453
Ankfn1	5.4038e-06	0.304731	0.247	0.18	0.125449
Ciart	7.03797e-06	0.26681	0.151	0.101	0.163386
Pde4b	7.44313e-06	0.36591	0.329	0.268	0.172792
Gm45895	1.97876e-05	0.321089	0.23	0.17	0.45937
H3f3b	3.83603e-05	0.416792	0.928	0.9	0.890535
Jun	7.29209e-05	0.602213	0.427	0.365	1
Nfat5	8.83147e-05	0.286747	0.25	0.196	1
Ccnl1	0.000334337	0.282265	0.269	0.22	1
Jund	0.00136911	0.335588	0.524	0.472	1
Pmel	0.00501495	0.279471	0.144	0.112	1
Klf6	0.00619354	0.310106	0.177	0.144	1
Cpeb4	0.0068429	0.251562	0.385	0.343	1
Hbb-bs	0.0132788	-0.287827	0.163	0.13	1
Malat1	0.0336943	0.563706	0.852	0.827	1
Fos	0.0816304	0.346812	0.693	0.672	1

## Sheet: TableS9-T cells
Table S9. The differential expressed genes identified in each cluster by single-cell RNA sequencing
The differential expressed genes identified in T cells
Gene	p_val	avg_log2FC	pct.1	pct.2	p_val_adj
H2-D1	1.35951e-18	-0.387179	0.987	0.998	3.15609e-14
Ms4a4b	2.10718e-11	-0.431761	0.888	0.922	4.89182e-07
Fxyd5	2.63071e-11	-0.374789	0.901	0.953	6.10719e-07
Rpl18a	3.46206e-11	-0.313442	0.998	1	8.03717e-07
Gm47283	2.33296e-10	0.484026	0.508	0.32	5.41596e-06
Laptm5	2.45384e-10	-0.409647	0.767	0.861	5.69658e-06
Skap1	8.9212e-10	-0.418323	0.857	0.92	2.07106e-05
Mir99ahg	1.35169e-09	0.808245	0.339	0.18	3.13796e-05
Gpc3	1.52117e-09	0.804092	0.332	0.18	3.5314e-05
Gas5	5.00489e-09	0.369446	0.851	0.756	0.000116189
Ptprc	7.0081e-09	-0.377266	0.921	0.953	0.000162693
Col3a1	7.40088e-09	0.652058	0.299	0.154	0.000171811
App	8.70042e-09	0.386824	0.435	0.258	0.00020198
H2-Q7	1.64702e-08	-0.328582	0.924	0.945	0.000382355
Lama2	2.01413e-08	0.706693	0.285	0.145	0.00046758
Dock2	2.09494e-08	-0.33689	0.903	0.93	0.00048634
Acta2	3.4327e-08	0.310251	0.386	0.559	0.000796902
Cd9	3.48173e-08	0.512557	0.508	0.365	0.000808283
Igfbp4	3.97888e-08	0.700605	0.461	0.309	0.000923697
mt-Nd2	5.22582e-08	-0.277033	0.906	0.951	0.00121317
Col1a1	6.68882e-08	0.503596	0.235	0.111	0.00155281
Col1a2	6.99581e-08	0.483635	0.242	0.117	0.00162408
Jun	7.51892e-08	0.432349	0.723	0.602	0.00174552
Pitx2	9.16095e-08	0.439631	0.243	0.121	0.00212671
Nr2f2	1.10859e-07	0.593564	0.315	0.189	0.0025736
Akap12	1.18901e-07	0.620138	0.265	0.143	0.0027603
Fyb	1.45976e-07	-0.401211	0.708	0.762	0.00338883
Dlc1	1.89975e-07	0.450319	0.337	0.195	0.00441027
Pdc	2.07281e-07	0.716171	0.183	0.076	0.00481203
Cd63	2.52033e-07	0.489423	0.591	0.467	0.00585095
Foxp2	3.37528e-07	0.355175	0.154	0.057	0.00783571
Fasl	3.45332e-07	-0.432562	0.322	0.459	0.00801688
5430416N02Rik	3.48421e-07	0.367058	0.205	0.094	0.00808859
Igfbp7	4.56058e-07	0.547686	0.621	0.51	0.0105874
AY036118	4.99604e-07	0.333523	0.455	0.299	0.0115983
Rbms3	5.95347e-07	0.488419	0.252	0.133	0.013821
Cd52	6.30349e-07	-0.297791	0.963	0.965	0.0146335
Sh3bgrl3	6.74878e-07	-0.312783	0.893	0.943	0.0156673
Lum	7.12704e-07	0.970074	0.272	0.158	0.0165454
Antxr1	7.19473e-07	0.311943	0.168	0.07	0.0167026
B4galnt1	7.96786e-07	-0.355432	0.339	0.469	0.0184974
Prkg1	8.1264e-07	0.7932	0.416	0.299	0.0188654
Gulp1	8.72413e-07	0.332617	0.176	0.076	0.0202531
Igfbp5	9.29041e-07	0.990357	0.596	0.486	0.0215677
Lsamp	9.44045e-07	0.812448	0.329	0.209	0.021916
Txnip	9.64714e-07	0.391452	0.636	0.51	0.0223958
Cdh11	1.09458e-06	0.56859	0.178	0.08	0.0254108
Klrk1	1.09944e-06	-0.566368	0.456	0.557	0.0255235
Arhgdib	1.33667e-06	-0.264735	0.886	0.92	0.0310307
Nenf	1.35465e-06	0.371836	0.327	0.207	0.0314483
Ccdc88c	1.4298e-06	-0.413299	0.384	0.5	0.0331927
Cox6c	1.45503e-06	0.293774	0.854	0.74	0.0337785
Col6a1	1.52884e-06	0.268276	0.168	0.072	0.0354921
Igf1	1.62372e-06	0.377624	0.171	0.076	0.0376946
Laptm4a	1.6369e-06	0.41147	0.663	0.553	0.0380007
Ctnna1	1.66434e-06	0.313949	0.317	0.186	0.0386375
Hbb-bs	2.20616e-06	0.335916	0.193	0.09	0.051216
Pard3b	2.96798e-06	0.302894	0.203	0.1	0.0689017
Gm42418	2.9749e-06	0.385849	0.968	0.932	0.0690623
Ptn	3.65954e-06	1.10961	0.228	0.127	0.0849563
Lrp1	3.86654e-06	0.345893	0.289	0.168	0.0897617
Edn3	3.87341e-06	0.64715	0.245	0.137	0.0899212
Tcf4	4.66267e-06	0.619653	0.383	0.268	0.108244
Ptprd	4.96266e-06	0.273037	0.107	0.035	0.115208
Cd3e	5.14737e-06	-0.420621	0.564	0.641	0.119496
Mgp	5.21499e-06	0.53083	0.631	0.516	0.121066
Sparc	5.30754e-06	0.603808	0.505	0.385	0.123215
Ctsl	5.52551e-06	0.38787	0.49	0.355	0.128275
Ripor2	5.55159e-06	-0.394456	0.577	0.664	0.12888
Cygb	6.62958e-06	0.455206	0.221	0.119	0.153906
Nupr1	6.74399e-06	0.467341	0.156	0.07	0.156562
Cped1	7.79146e-06	0.613221	0.268	0.166	0.180879
Maml3	8.14678e-06	0.28711	0.218	0.115	0.189128
Magi2	8.59595e-06	0.444653	0.174	0.084	0.199555
Themis	9.0804e-06	-0.387867	0.49	0.6	0.210802
Rarres2	9.0858e-06	0.438628	0.317	0.201	0.210927
Dennd4a	9.71693e-06	-0.318317	0.914	0.924	0.225578
Gng11	1.03531e-05	0.411756	0.3	0.193	0.240347
Uba52	1.0379e-05	-0.253648	0.822	0.85	0.240949
Map1lc3a	1.09373e-05	0.372283	0.48	0.352	0.25391
Adgrl3	1.11959e-05	0.36679	0.178	0.086	0.259913
Lat	1.33613e-05	-0.36961	0.542	0.629	0.310183
Timp3	1.3471e-05	0.423053	0.693	0.609	0.312729
Cpne8	1.41824e-05	0.283034	0.171	0.084	0.329244
Ifngr1	1.41884e-05	-0.305139	0.768	0.84	0.329385
Ankrd44	1.49047e-05	-0.324353	0.779	0.811	0.346013
Pbx1	1.49998e-05	0.399561	0.312	0.203	0.34822
Msn	1.5848e-05	-0.277808	0.713	0.799	0.367912
Gadd45a	1.60086e-05	0.284464	0.196	0.1	0.37164
Gm15472	1.64243e-05	-0.342498	0.193	0.299	0.38129
Gpc6	1.65159e-05	0.603181	0.314	0.203	0.383417
Psmb8	1.66601e-05	-0.259881	0.698	0.764	0.386763
Plac8	1.68087e-05	0.529793	0.482	0.361	0.390213
Klrd1	1.69732e-05	-0.394141	0.654	0.725	0.394034
Wwtr1	1.70858e-05	0.280501	0.19	0.098	0.396647
Nkg7	1.70997e-05	-0.300191	0.839	0.834	0.39697
Foxc1	2.01226e-05	0.324874	0.188	0.098	0.467145
Col4a1	2.09301e-05	0.340748	0.238	0.135	0.485893
Crispld2	2.15104e-05	0.547065	0.18	0.094	0.499364
Gm2682	2.20461e-05	-0.382482	0.767	0.811	0.511801
Timp2	2.22384e-05	0.328755	0.372	0.26	0.516264
Cebpd	2.26434e-05	0.381668	0.367	0.25	0.525667
Fbn1	2.42419e-05	0.290691	0.205	0.111	0.562775
Tcf7l1	2.4793e-05	0.252888	0.138	0.061	0.575569
Atp2b1	3.20651e-05	-0.289669	0.638	0.717	0.744391
Kitl	3.74126e-05	0.437998	0.294	0.186	0.868534
Islr	3.81464e-05	0.256819	0.131	0.057	0.885569
Gjc1	4.07648e-05	0.269445	0.169	0.086	0.946354
Cd81	4.22344e-05	0.306134	0.547	0.414	0.980472
2023-09-01	4.42234e-05	-0.265857	0.636	0.734	1
Pgf	4.4444e-05	0.353536	0.159	0.08	1
Serpine2	4.48042e-05	0.661265	0.324	0.225	1
Serpinf1	5.03111e-05	0.261389	0.133	0.059	1
Cxcl12	5.15535e-05	0.535946	0.3	0.205	1
Tagln2	5.22842e-05	-0.291557	0.76	0.791	1
Ror1	5.36883e-05	0.341818	0.183	0.098	1
Gnas	6.12202e-05	0.297217	0.893	0.85	1
Nfia	6.36252e-05	0.397116	0.354	0.25	1
Fmnl2	6.60656e-05	0.325085	0.148	0.072	1
Itgb7	6.77072e-05	-0.34483	0.451	0.531	1
Cnn3	6.82835e-05	0.30978	0.3	0.203	1
Cd8b1	6.83677e-05	-0.479337	0.453	0.529	1
Tsen34	7.59957e-05	0.265753	0.258	0.164	1
Slc25a4	8.29585e-05	0.2994	0.664	0.557	1
Ifitm3	8.48304e-05	0.492359	0.56	0.484	1
Snhg12	8.66019e-05	0.254375	0.386	0.27	1
Gmfg	8.66041e-05	-0.255346	0.661	0.736	1
Ifitm2	9.305e-05	0.338603	0.463	0.352	1
Cacna2d1	9.36025e-05	0.273376	0.181	0.096	1
Rgs7bp	9.6341e-05	0.372467	0.191	0.109	1
Vps37b	9.81881e-05	-0.268094	0.893	0.898	1
Prf1	0.000101107	-0.463732	0.253	0.348	1
Atp8b4	0.000105114	-0.418525	0.463	0.533	1
Pde7a	0.000109518	-0.349739	0.557	0.633	1
Gngt1	0.000114738	0.568985	0.198	0.113	1
Angpt1	0.000124983	0.406058	0.198	0.117	1
Egr1	0.000133321	0.630287	0.688	0.602	1
Eid1	0.000137112	0.292518	0.336	0.236	1
Zbtb20	0.000139941	0.371239	0.691	0.619	1
Iqgap2	0.000142375	-0.410182	0.513	0.576	1
Serping1	0.000146143	0.258731	0.23	0.137	1
Zdhhc20	0.000148764	-0.280325	0.493	0.596	1
Cpe	0.000162757	0.285538	0.366	0.264	1
Nr2f1	0.000170218	0.310569	0.208	0.121	1
Dcn	0.000174358	0.929498	0.359	0.27	1
Itpr2	0.000182282	-0.377533	0.287	0.375	1
Tenm3	0.00018239	0.268866	0.107	0.045	1
Basp1	0.000187548	0.339781	0.314	0.215	1
Nedd4	0.000190956	0.336947	0.471	0.365	1
Cald1	0.000204093	0.426418	0.391	0.287	1
Col8a2	0.000205577	0.28819	0.211	0.127	1
Colec12	0.000209679	0.497202	0.227	0.143	1
Rho	0.000211045	0.899857	0.336	0.23	1
Col8a1	0.000221844	0.293252	0.277	0.182	1
Cd53	0.00022335	-0.286075	0.601	0.67	1
Apod	0.000247612	0.52911	0.193	0.113	1
Cd6	0.000247803	-0.326427	0.292	0.387	1
Jund	0.000253062	-0.261057	0.948	0.959	1
Thbs1	0.000265375	0.359817	0.24	0.154	1
Bcl11b	0.000275214	-0.344344	0.487	0.564	1
Rad51b	0.000284595	0.43958	0.131	0.066	1
Cask	0.000287659	0.250836	0.186	0.109	1
Ptpn22	0.000291883	-0.325423	0.678	0.734	1
Abi3bp	0.000291988	0.352196	0.129	0.064	1
Bgn	0.000295512	0.309279	0.253	0.166	1
Dnaja1	0.000307347	0.270469	0.93	0.879	1
Tsc22d1	0.000327443	0.352364	0.378	0.283	1
Sag	0.00033634	0.392936	0.183	0.105	1
Lhfp	0.000339268	0.324846	0.243	0.158	1
Hspa1b	0.000346962	0.358496	0.242	0.152	1
Ahnak	0.000362811	-0.329483	0.681	0.709	1
Grap2	0.000368627	-0.35439	0.661	0.732	1
Trpm3	0.000379677	0.392028	0.294	0.201	1
Parm1	0.000380605	0.253185	0.208	0.127	1
Itga4	0.000381873	-0.354196	0.586	0.652	1
Epas1	0.000394076	0.301405	0.367	0.275	1
Plpp3	0.000402095	0.267853	0.255	0.168	1
Ebf1	0.000410906	0.451629	0.305	0.215	1
Apbb1ip	0.000416447	-0.296891	0.542	0.605	1
Pfkp	0.000421537	-0.319218	0.376	0.461	1
Pde3a	0.000444159	0.520215	0.233	0.152	1
Marcks	0.000470026	0.372144	0.228	0.154	1
Rarb	0.000478168	0.283953	0.124	0.064	1
Id1	0.000480797	0.309803	0.32	0.227	1
Nfib	0.000484665	0.271539	0.218	0.139	1
Ifitm10	0.000490247	-0.260144	0.129	0.203	1
Ptprk	0.00050005	0.441688	0.223	0.148	1
Lck	0.000544139	-0.336649	0.594	0.637	1
Sntb2	0.000557425	0.258517	0.24	0.162	1
Tspan3	0.000566907	0.337297	0.446	0.35	1
Ly6c2	0.000568106	-0.45978	0.534	0.576	1
Sp100	0.000605627	-0.315807	0.574	0.641	1
Itgb8	0.000607221	0.3583	0.329	0.238	1
Cst3	0.000619213	0.3813	0.956	0.922	1
Lamb3	0.000619811	-0.293244	0.305	0.381	1
Snhg1	0.00063736	0.31869	0.569	0.482	1
Klrc1	0.000642936	-0.384505	0.332	0.408	1
Itpkb	0.000653254	-0.275587	0.601	0.664	1
Ccnd3	0.000653778	-0.263079	0.614	0.676	1
Klf9	0.00065649	0.254187	0.403	0.305	1
Zeb2	0.000673074	-0.418119	0.622	0.67	1
Tra2b	0.000674256	0.258025	0.795	0.695	1
Smoc1	0.000708442	0.276993	0.109	0.053	1
Ppm1h	0.000710975	-0.312105	0.456	0.533	1
Sema4d	0.000792765	-0.297737	0.295	0.369	1
Chd7	0.0008008	-0.312017	0.492	0.559	1
Ikzf3	0.000806282	-0.30575	0.445	0.518	1
Pde5a	0.000806354	0.277919	0.218	0.139	1
Ttc3	0.000829529	0.278971	0.327	0.238	1
St8sia4	0.000844788	-0.283244	0.289	0.369	1
Apoe	0.000845571	0.456938	0.859	0.834	1
Sorl1	0.000928371	-0.256048	0.257	0.338	1
Crim1	0.00101241	0.309949	0.483	0.383	1
Gucy1a1	0.00113358	0.2583	0.18	0.111	1
Zfhx4	0.00114539	0.322458	0.181	0.113	1
Ext1	0.00117807	0.304824	0.315	0.225	1
Tnf	0.0013153	-0.285462	0.065	0.121	1
Rlbp1	0.00133542	0.341801	0.478	0.379	1
Zfp36	0.00136031	0.348417	0.581	0.51	1
Cd37	0.00136696	-0.254775	0.367	0.432	1
Prxl2a	0.00140122	0.322472	0.279	0.193	1
Serpinh1	0.00144887	0.279784	0.315	0.238	1
Ppp1r12b	0.00146372	0.274221	0.237	0.162	1
Fos	0.0015121	0.385789	0.852	0.814	1
Cfh	0.00151269	0.27078	0.331	0.246	1
Dcc	0.00158408	0.333408	0.107	0.055	1
Dbi	0.00172093	0.282795	0.607	0.523	1
Slc9a9	0.00186777	-0.282217	0.582	0.627	1
Naaladl2	0.00188751	0.253052	0.117	0.064	1
Ccl5	0.00195573	-0.267287	0.841	0.832	1
Pik3ap1	0.00196325	-0.312213	0.181	0.248	1
Dach1	0.00200126	0.411976	0.21	0.141	1
Slamf7	0.00220248	-0.295693	0.28	0.357	1
Eno1	0.00220931	-0.269135	0.438	0.504	1
Txk	0.00221971	-0.325237	0.522	0.566	1
Rnaseh2c	0.00230976	-0.250107	0.342	0.416	1
Nabp1	0.00232226	-0.317003	0.376	0.445	1
Cltrn	0.00276669	0.260367	0.292	0.211	1
Unc119	0.00277516	0.365434	0.414	0.33	1
Trac	0.00300897	-0.26297	0.628	0.662	1
Ptpn4	0.00308751	-0.253961	0.24	0.311	1
Bicc1	0.00310545	0.283779	0.169	0.111	1
Stat4	0.00316669	-0.258587	0.537	0.594	1
Emp3	0.00330245	-0.263443	0.824	0.801	1
Prkch	0.00339465	-0.268876	0.846	0.848	1
Mylk	0.00355523	0.386246	0.221	0.154	1
Wtip	0.00373715	0.25335	0.2	0.133	1
Col14a1	0.00391848	0.317828	0.124	0.074	1
Cd7	0.00396319	-0.31542	0.143	0.207	1
Magi1	0.00400719	0.256208	0.176	0.115	1
Cacnb2	0.00418168	0.269981	0.159	0.1	1
Map3k20	0.00426883	0.284243	0.164	0.109	1
Pde4d	0.00433926	0.296304	0.507	0.422	1
Rom1	0.0046368	0.354471	0.243	0.174	1
Selenom	0.00478953	0.26976	0.337	0.268	1
Hsd11b1	0.00489059	-0.287905	0.268	0.332	1
Rundc3b	0.00538755	-0.297165	0.3	0.361	1
Plek	0.00541074	-0.348555	0.305	0.369	1
Slc16a8	0.00558196	0.33756	0.342	0.268	1
Car14	0.00590725	0.334627	0.341	0.266	1
Arhgap6	0.00599996	0.263678	0.166	0.113	1
Nrp1	0.00602489	0.340578	0.299	0.23	1
Nlrc5	0.0066784	-0.282393	0.341	0.408	1
Fxyd1	0.00680443	0.276946	0.218	0.154	1
Arhgef18	0.006854	-0.313837	0.426	0.486	1
Prr13	0.00705232	-0.321614	0.505	0.533	1
Gzmk	0.00718129	-0.27659	0.268	0.33	1
Rbpms	0.0075657	0.282142	0.294	0.227	1
Prph2	0.00759185	0.303445	0.124	0.076	1
Rap1gap2	0.00774584	-0.317413	0.277	0.33	1
Pcolce	0.00785983	0.257024	0.22	0.16	1
Klra9	0.00840834	-0.534491	0.154	0.205	1
Rbp1	0.00854574	0.396823	0.775	0.74	1
Rhob	0.00867805	0.279038	0.403	0.332	1
Id3	0.0095941	0.372178	0.483	0.41	1
Nrxn1	0.00983248	0.386505	0.102	0.059	1
Vti1a	0.0100179	-0.256435	0.366	0.418	1
Mt1	0.0103549	0.270925	0.815	0.787	1
Gtf2i	0.0104898	-0.272086	0.359	0.41	1
Polr2a	0.0107853	-0.297647	0.529	0.559	1
Rasgrp2	0.0111632	-0.26286	0.441	0.484	1
Syne2	0.0112405	0.253979	0.216	0.162	1
Nebl	0.0120267	-0.334054	0.181	0.236	1
Rdh10	0.0130762	0.350224	0.418	0.357	1
Gnptab	0.0133297	-0.315675	0.359	0.404	1
Rnd3	0.0133746	0.256527	0.149	0.102	1
Hes1	0.0146342	0.27045	0.292	0.234	1
Kras	0.0148265	-0.308177	0.438	0.477	1
Klrc2	0.0148729	-0.309384	0.166	0.215	1
Dmd	0.0148911	0.314252	0.237	0.174	1
Cspg5	0.0154616	0.25049	0.258	0.195	1
Neat1	0.0159676	-0.308819	0.372	0.422	1
Klre1	0.0165073	-0.284496	0.451	0.51	1
Vcl	0.0174062	0.251386	0.228	0.178	1
Camkmt	0.0176798	-0.250238	0.154	0.203	1
Filip1l	0.0187033	0.311124	0.245	0.191	1
Gzma	0.0188514	-0.312091	0.604	0.652	1
Pde3b	0.0199706	-0.312811	0.513	0.557	1
Tm4sf1	0.0217903	0.453993	0.401	0.346	1
Tbx21	0.0219752	-0.262208	0.421	0.465	1
Insr	0.025261	0.266486	0.203	0.154	1
Mef2c	0.0273392	0.306449	0.218	0.17	1
Gsn	0.0285899	0.729352	0.403	0.361	1
Kcnn4	0.0315011	-0.271807	0.158	0.199	1
Znrf3	0.032035	-0.258234	0.275	0.318	1
Tmem163	0.036191	-0.322976	0.304	0.344	1
Kdm7a	0.0458165	-0.319166	0.403	0.441	1
Serpine3	0.0478155	0.395309	0.102	0.068	1
Rgs5	0.0485275	0.53838	0.46	0.42	1
Emcn	0.0586362	0.251763	0.372	0.322	1
St6galnac3	0.0645124	-0.273165	0.22	0.264	1
Gpr183	0.0710472	-0.257281	0.191	0.232	1
Il12rb2	0.0802656	-0.289499	0.384	0.406	1
Tpm1	0.0915112	0.32306	0.319	0.275	1
Nrip1	0.0955637	-0.272256	0.371	0.398	1
Enpp2	0.0970013	0.305313	0.401	0.365	1
Atf3	0.0970833	0.332709	0.332	0.287	1
Rassf1	0.117645	-0.251109	0.461	0.471	1
Abcb1b	0.16311	-0.341434	0.279	0.305	1
Rdh5	0.174804	0.353696	0.599	0.564	1
Dgkb	0.176005	0.284011	0.134	0.109	1
Tyrobp	0.275664	-0.295507	0.262	0.219	1
Pde6g	0.277593	0.437377	0.139	0.119	1
Satb1	0.321385	-0.252004	0.487	0.496	1
Gm13889	0.334167	0.301163	0.178	0.162	1
Myl9	0.336387	0.357585	0.267	0.248	1
Xcl1	0.356026	0.283896	0.121	0.102	1
Tpm2	0.381775	0.383161	0.258	0.246	1
Tagln	0.395794	0.675702	0.205	0.191	1
Ptgds	0.489445	0.330992	0.99	0.975	1
Rpe65	0.502227	0.370359	0.48	0.477	1
Kcnq5	0.605311	-0.306539	0.156	0.164	1
Myh11	0.623894	0.349092	0.159	0.152	1
Ttr	0.647257	0.386577	0.993	0.992	1
Rgr	0.897661	0.261241	0.772	0.766	1
Trf	0.911057	0.2688	0.743	0.725	1

## Sheet: TableS9-melanocytes
Table S9. The differential expressed genes identified in each cluster by single-cell RNA sequencing
The differential expressed genes identified in melanocytes
Gene	p_val	avg_log2FC	pct.1	pct.2	p_val_adj
Rtl8b	2.81208e-05	-0.479507	0.141	0.426	0.652824
Meaf6	0.000104177	-0.361358	0.152	0.441	1
Stxbp2	0.000174239	-0.269996	0.054	0.265	1
Trappc4	0.000230096	-0.524521	0.435	0.735	1
Rtl8a	0.000449895	-0.470412	0.261	0.515	1
Mtx1	0.000498805	-0.456021	0.174	0.412	1
Ddx47	0.000572016	-0.357747	0.076	0.279	1
Pecam1	0.000575587	-0.537129	0.087	0.294	1
Pcbd1	0.000600585	-0.271361	0.043	0.221	1
Clu	0.000652818	-0.615989	0.935	0.985	1
2210016F16Rik	0.000761948	-0.412966	0.228	0.471	1
Nr1h3	0.000783474	-0.270805	0.076	0.279	1
Il17rc	0.000797204	-0.429288	0.12	0.338	1
Necab2	0.000844024	-0.705379	0.554	0.735	1
Phf23	0.000974956	-0.355895	0.12	0.324	1
Gm47283	0.00120498	0.454635	0.587	0.324	1
Laptm4b	0.00124974	-0.575643	0.652	0.853	1
Sbno2	0.00129869	-0.48182	0.207	0.441	1
Krcc1	0.0013013	-0.318906	0.457	0.721	1
Kmt2c	0.0013285	0.481876	0.696	0.559	1
Coq2	0.00135863	-0.353807	0.217	0.441	1
Flvcr1	0.00138116	-0.624466	0.25	0.5	1
Sptbn1	0.00149471	0.521077	0.913	0.868	1
Capns1	0.00165128	-0.427135	0.554	0.735	1
Myh14	0.00201525	-0.374338	0.152	0.353	1
Ro60	0.00202837	-0.397703	0.315	0.559	1
Mark4	0.00205778	-0.253821	0.065	0.235	1
Zc3h14	0.00214006	-0.293539	0.261	0.515	1
Rpl10	0.0021511	-0.342787	0.989	0.985	1
Kdm7a	0.00219569	0.533049	0.359	0.162	1
Tuba1b	0.00220827	-0.435253	0.728	0.912	1
Ube4a	0.00225718	-0.337879	0.174	0.397	1
Lgalsl	0.00236213	0.556487	0.467	0.265	1
Rfc2	0.00238876	-0.364862	0.152	0.353	1
Samm50	0.00239669	-0.330607	0.326	0.588	1
Nop53	0.00255649	-0.293358	0.272	0.544	1
Tmem176a	0.00261017	-0.351693	0.848	0.941	1
Myl9	0.00261998	-0.322556	0.38	0.632	1
Elovl5	0.00264361	-0.284554	0.207	0.426	1
Tomm22	0.00272342	-0.359953	0.663	0.779	1
Fdx1	0.00275439	-0.422129	0.413	0.691	1
Prkg1	0.00286284	0.63237	0.87	0.824	1
Rasa3	0.00287436	0.372997	0.207	0.044	1
Gm42418	0.00287762	0.613601	1	0.985	1
Psmc1	0.0030208	-0.337672	0.217	0.456	1
Dcaf11	0.00306079	-0.295164	0.196	0.412	1
Mab21l1	0.00322936	-0.397831	0.228	0.456	1
Tpk1	0.00323129	-0.350326	0.12	0.309	1
Calml4	0.00323698	-0.359091	0.293	0.559	1
Rpl21	0.00332774	-0.277826	0.935	1	1
S100a6	0.00338203	0.681192	0.663	0.544	1
Nde1	0.00347335	-0.266703	0.109	0.294	1
Slc39a7	0.00363562	-0.269974	0.174	0.397	1
Pitpna	0.00387249	-0.404049	0.478	0.721	1
Dpf2	0.00392792	-0.333979	0.239	0.456	1
Anapc16	0.0040029	-0.367118	0.402	0.662	1
Slc2a1	0.00400489	-0.345747	0.783	0.882	1
Pcbp2	0.00409984	0.388385	0.924	0.838	1
Sgsm2	0.00418368	-0.294637	0.13	0.324	1
Vopp1	0.00431203	-0.278963	0.043	0.176	1
Clec16a	0.00432488	0.356136	0.228	0.074	1
Zfas1	0.00444128	-0.357021	0.25	0.485	1
Fance	0.0044865	-0.350088	0.141	0.324	1
Gucy1a2	0.00449476	0.558571	0.337	0.162	1
Hist1h4h	0.00463237	-0.284643	0.076	0.235	1
Sntg1	0.00484316	0.834276	0.565	0.412	1
Slc2a13	0.00484652	0.328255	0.141	0.015	1
Galntl6	0.00506334	0.60168	0.141	0.015	1
Pum2	0.00515643	0.390228	0.587	0.456	1
Aamp	0.00526729	-0.302005	0.38	0.632	1
Znhit1	0.00527937	-0.286387	0.239	0.441	1
Spag7	0.00534091	-0.385497	0.337	0.529	1
Dlg2	0.00543015	0.631095	0.75	0.676	1
Pds5b	0.00552082	-0.362475	0.359	0.588	1
Mrps18a	0.00557705	-0.465885	0.402	0.603	1
Dad1	0.0056704	-0.376807	0.761	0.926	1
Tmem216	0.00569817	-0.280931	0.174	0.368	1
Galnt1	0.00571172	0.411056	0.511	0.338	1
Tcn2	0.00574323	-0.281396	0.304	0.559	1
Mrpl21	0.00583345	-0.294106	0.293	0.515	1
Igfbp2	0.00615536	0.919689	0.446	0.279	1
Matn2	0.00624413	-0.361578	0.304	0.544	1
Clmp	0.00627696	0.335655	0.163	0.029	1
Rpl18a	0.00629517	-0.292523	0.989	1	1
Il33	0.00629805	-0.826302	0.663	0.779	1
Sncg	0.00634603	-0.350317	0.12	0.294	1
Akr1a1	0.0065231	-0.369458	0.739	0.912	1
Ppil2	0.0065568	-0.28272	0.196	0.397	1
Idh3b	0.00668173	-0.351706	0.435	0.647	1
Malat1	0.00670226	0.304031	1	1	1
E130102H24Rik	0.00686111	0.28913	0.185	0.044	1
Togaram1	0.00686533	0.310948	0.326	0.147	1
Tenm2	0.00699532	0.508768	0.435	0.235	1
Nrtn	0.00705321	-0.294294	0.12	0.294	1
Osmr	0.00705519	-0.366372	0.174	0.353	1
Acta2	0.0070661	-0.352487	0.565	0.765	1
Ifitm2	0.00716901	-0.351543	0.815	0.926	1
Rbm20	0.00725496	-0.349986	0.261	0.471	1
Scamp3	0.00735637	-0.283003	0.228	0.426	1
Pgs1	0.00736882	-0.280592	0.152	0.338	1
Dguok	0.00744067	-0.330378	0.315	0.529	1
P3h4	0.00750559	-0.255239	0.163	0.353	1
Zic2	0.007701	-0.512433	0.359	0.544	1
Ube3b	0.00786093	-0.253208	0.076	0.221	1
Ncbp2	0.00820161	-0.271041	0.391	0.618	1
Crabp1	0.00833095	-0.880592	0.196	0.368	1
Tubgcp3	0.00841564	-0.264834	0.076	0.221	1
Gm29683	0.00853239	-0.44555	0.196	0.382	1
Gna14	0.00855915	-0.464014	0.304	0.5	1
Ndrg2	0.00864324	-0.668655	0.424	0.618	1
Crebzf	0.0088916	0.412516	0.326	0.162	1
Ndufb1-ps	0.00912156	0.472554	0.62	0.5	1
Rfx3	0.00916382	0.428514	0.424	0.25	1
Prdx6	0.00920558	-0.430989	0.946	1	1
Thbd	0.00931345	-0.282301	0.076	0.221	1
Rnf130	0.00933388	-0.315125	0.391	0.647	1
Phgdh	0.00937882	-0.387335	0.293	0.5	1
Slc9a3r1	0.00942552	-0.389018	0.315	0.515	1
Ccdc126	0.0094453	-0.256742	0.098	0.25	1
Ccdc43	0.00944687	-0.267143	0.12	0.279	1
Chil1	0.00952813	-0.823338	0.391	0.574	1
Pik3r1	0.00963259	-0.495841	0.435	0.691	1
Yy1	0.00965227	-0.278271	0.391	0.603	1
Gpc4	0.00969615	0.364398	0.315	0.147	1
Ptbp1	0.00973037	-0.265345	0.348	0.574	1
Degs1	0.0100813	-0.570555	0.543	0.721	1
Tgs1	0.0103345	-0.309117	0.196	0.382	1
Dnajb6	0.010348	0.367313	0.793	0.691	1
Tfg	0.010427	-0.25778	0.239	0.441	1
Secisbp2	0.0104977	0.330255	0.315	0.147	1
Stk16	0.0108571	-0.313698	0.261	0.441	1
Nr2f2	0.0108747	-0.526258	0.565	0.794	1
Gorasp2	0.0108863	-0.257619	0.272	0.485	1
Angpt1	0.0110919	0.335116	0.196	0.059	1
Uqcc3	0.0111203	-0.272892	0.283	0.5	1
Rps4x	0.0114601	-0.259031	0.989	1	1
Med29	0.011557	-0.304907	0.272	0.471	1
Napa	0.0117179	-0.329935	0.446	0.632	1
Ptprb	0.011902	-0.601171	0.109	0.265	1
Cenpx	0.0119037	-0.28093	0.37	0.574	1
Cltc	0.0119761	0.453169	0.641	0.515	1
Ndufb6	0.0120803	-0.271964	0.533	0.794	1
Pde4d	0.0122409	0.466645	0.804	0.691	1
Gclm	0.0125723	-0.330444	0.543	0.779	1
Tmem131	0.0128006	-0.339015	0.293	0.485	1
Maco1	0.0128155	-0.310489	0.228	0.412	1
Mga	0.0128402	0.507463	0.457	0.309	1
Abhd14b	0.0130124	-0.369995	0.348	0.529	1
Tmem167b	0.0135965	0.312713	0.272	0.118	1
Ppp3cb	0.0136313	0.297167	0.478	0.309	1
Ly6c1	0.0137413	-0.344095	0.022	0.118	1
Ctdnep1	0.0137599	-0.277908	0.261	0.456	1
Cers2	0.0139657	-0.339196	0.511	0.721	1
Gngt1	0.013983	0.622147	0.239	0.088	1
Bcl2l1	0.0140685	-0.284768	0.239	0.412	1
Rrp1	0.0141955	-0.36541	0.554	0.706	1
Gstm1	0.0145498	-0.447646	0.674	0.897	1
Jdp2	0.0147219	0.341983	0.261	0.103	1
Slc1a1	0.0148135	-0.286955	0.141	0.309	1
Cox20	0.0148672	-0.327416	0.413	0.647	1
Dock5	0.0149561	-0.259693	0.13	0.294	1
Tax1bp3	0.0149876	-0.291868	0.272	0.471	1
Rwdd4a	0.0155981	-0.264358	0.207	0.382	1
Celf2	0.0156416	0.373762	0.891	0.838	1
Ap2m1	0.0156611	-0.288591	0.478	0.691	1
Ppp1r37	0.0156622	-0.302997	0.217	0.397	1
Mrfap1	0.0157095	-0.286937	0.793	0.912	1
Ctla2a	0.0158533	-0.727655	0.152	0.309	1
Rora	0.0159027	0.334957	0.957	0.941	1
Rpl6	0.0159048	-0.299434	0.946	0.971	1
Icam1	0.0159192	-0.422688	0.196	0.353	1
Mrpl14	0.0159725	0.29751	0.554	0.426	1
Dapk1	0.016154	-0.287715	0.37	0.588	1
Slc16a8	0.0162521	-0.657246	0.174	0.338	1
Mdh2	0.0164738	-0.404946	0.707	0.853	1
Itga9	0.0165224	0.461639	0.163	0.044	1
Fam118a	0.0165311	-0.31288	0.076	0.206	1
C4b	0.0165315	-0.417812	0.326	0.515	1
Inpp5a	0.0165969	-0.316841	0.207	0.368	1
Itm2a	0.0166558	0.482607	0.543	0.382	1
Ndufaf8	0.0167193	0.462685	0.587	0.485	1
Egr2	0.016726	0.376419	0.25	0.103	1
Gpr146	0.0167343	-0.276025	0.239	0.412	1
Vapb	0.0171572	-0.321114	0.261	0.441	1
Psmd6	0.0174702	-0.305568	0.293	0.5	1
Plekha1	0.0175663	0.403063	0.576	0.441	1
Lamb2	0.0176333	-0.290664	0.163	0.338	1
Kdelr1	0.0177527	-0.293476	0.522	0.706	1
Yipf1	0.0177801	-0.252182	0.293	0.485	1
Pnpla2	0.0177989	-0.256768	0.217	0.412	1
Tspyl1	0.0178005	0.315565	0.413	0.25	1
Klhl29	0.017832	-0.32314	0.109	0.265	1
Dennd1b	0.0179021	0.365407	0.446	0.309	1
Bcas2	0.0180096	-0.2812	0.576	0.779	1
Fads1	0.0180515	-0.321215	0.25	0.412	1
Pon1	0.0180727	-0.373125	0.185	0.382	1
Eef1b2	0.0182025	-0.283634	0.815	0.897	1
Tlk2	0.0182602	-0.317572	0.261	0.426	1
Commd1	0.0183701	-0.316252	0.478	0.618	1
Dapp1	0.0189825	0.404891	0.239	0.103	1
Pa2g4	0.019094	-0.255123	0.239	0.426	1
Phf3	0.0193705	0.374094	0.554	0.456	1
Atp6v0b	0.0194571	-0.29179	0.739	0.897	1
Robo2	0.0196307	0.58016	0.315	0.162	1
Cavin3	0.0196796	-0.274651	0.435	0.647	1
Nit1	0.0196928	-0.265531	0.141	0.279	1
Asap2	0.0197808	-0.378864	0.196	0.353	1
Grb10	0.0201255	0.336363	0.435	0.279	1
Adgrl3	0.0202867	0.462262	0.652	0.515	1
Col3a1	0.0202905	0.753922	0.337	0.191	1
Tcf20	0.0202955	0.296592	0.413	0.25	1
Cntrl	0.0203857	-0.298866	0.13	0.265	1
Tgif1	0.0206107	-0.267931	0.12	0.265	1
Aif1l	0.0206621	-0.253857	0.13	0.265	1
Arl6ip1	0.0209263	-0.382716	0.924	0.985	1
Egfl7	0.0209893	-0.594537	0.196	0.353	1
Heg1	0.0210147	-0.344314	0.283	0.456	1
Klhl24	0.0211827	-0.34569	0.315	0.485	1
Vamp8	0.0213286	-0.315022	0.63	0.838	1
Grn	0.021351	-0.340909	0.293	0.456	1
Sem1	0.0217395	0.284923	0.88	0.838	1
Arglu1	0.0219702	0.374945	0.783	0.706	1
Fkbp1a	0.0220472	-0.282294	0.717	0.809	1
Cntn1	0.0221606	0.558682	0.598	0.471	1
Zzef1	0.0221623	-0.261219	0.239	0.441	1
Syt1	0.0222928	0.835898	0.13	0.029	1
Ctnnd1	0.0223039	-0.36825	0.38	0.559	1
Cldnd1	0.0223655	-0.260988	0.293	0.471	1
Taf15	0.0228824	0.319	0.5	0.338	1
Pum1	0.0229712	0.367535	0.62	0.515	1
Edf1	0.0230012	-0.296069	0.815	0.956	1
Dio3	0.023016	-0.405486	0.228	0.412	1
Cobl	0.0231747	0.426457	0.533	0.382	1
Tenm3	0.0232652	0.934944	0.685	0.662	1
Wdr48	0.0233284	0.256903	0.272	0.132	1
Carhsp1	0.0237337	-0.257309	0.163	0.309	1
Cnn3	0.0240618	-0.305677	0.859	0.897	1
Ahnak	0.0241914	0.384438	0.587	0.456	1
Fam172a	0.0242995	0.265788	0.641	0.485	1
Hdac1	0.0246048	-0.310836	0.359	0.515	1
Casc3	0.0246348	0.259576	0.315	0.162	1
Pak2	0.0247125	-0.270961	0.522	0.706	1
Cstb	0.0249134	-0.333505	0.543	0.721	1
Gulp1	0.0250101	0.42108	0.717	0.676	1
Rcn3	0.0250634	-0.268131	0.348	0.559	1
Npm1	0.0250728	-0.290041	0.826	0.956	1
Kansl1	0.0251083	0.399402	0.717	0.662	1
Irak2	0.0251101	-0.302467	0.217	0.368	1
Ranbp9	0.0251101	-0.398168	0.217	0.368	1
A230057D06Rik	0.0252169	0.467243	0.239	0.118	1
Dhx36	0.0256011	0.327873	0.576	0.471	1
Rp1	0.0257741	0.490526	0.152	0.044	1
Hspa1b	0.0258275	-0.264085	0.207	0.368	1
Eif1b	0.0258768	0.340234	0.772	0.765	1
Acaca	0.0262111	0.2935	0.424	0.265	1
Zfp950	0.0263594	-0.252721	0.272	0.456	1
Atxn1	0.026416	0.367318	0.478	0.294	1
Tek	0.026565	-0.322893	0.065	0.176	1
Actr10	0.0266005	-0.339706	0.446	0.632	1
Bex1	0.0268218	-0.284897	0.315	0.5	1
Smim20	0.0269467	-0.269784	0.293	0.471	1
Dctn3	0.0269503	-0.296503	0.478	0.676	1
Rrp8	0.0270023	-0.252944	0.098	0.221	1
Cyp20a1	0.0273239	0.273486	0.337	0.191	1
Fam171b	0.0274616	0.419046	0.228	0.103	1
Trmt6	0.027515	0.329489	0.261	0.132	1
Irs2	0.0276471	0.42175	0.348	0.221	1
Pttg1ip	0.0277737	-0.31493	0.348	0.515	1
Acin1	0.0278327	0.330324	0.63	0.529	1
Xpo1	0.0278459	-0.262703	0.293	0.485	1
Cyyr1	0.0278797	-0.333928	0.065	0.176	1
Cd24a	0.0278962	-0.413977	0.141	0.279	1
Trf	0.0279705	-0.591839	0.772	0.897	1
Slc35a1	0.0281705	-0.281073	0.304	0.485	1
Rida	0.028355	-0.304684	0.304	0.456	1
Maged2	0.0286887	-0.293382	0.467	0.676	1
Rps2	0.0287692	-0.251301	0.978	1	1
Dazap1	0.0288831	-0.252997	0.25	0.412	1
Efemp1	0.0288884	-0.501771	0.848	0.926	1
Ube2k	0.0289545	0.322747	0.62	0.515	1
Serping1	0.0290073	-0.390493	0.5	0.647	1
Vcl	0.0290289	-0.50362	0.576	0.765	1
Ilk	0.0290888	-0.312383	0.272	0.441	1
Serpine3	0.0292501	-0.285277	0.065	0.176	1
Mdh1	0.0294535	-0.345963	0.87	0.941	1
Gpx4	0.0295345	-0.529184	1	1	1
Fubp3	0.0299771	0.251774	0.293	0.147	1
Abl1	0.0304905	0.446228	0.348	0.221	1
Slc50a1	0.030549	-0.302178	0.348	0.5	1
Slc6a11	0.0308803	0.282135	0.152	0.044	1
Nop56	0.0309828	0.289267	0.315	0.176	1
Pigf	0.0312563	-0.255669	0.304	0.471	1
Pyroxd1	0.0315074	0.286931	0.185	0.074	1
Gpatch8	0.031624	0.352916	0.598	0.515	1
Nudc	0.0320206	-0.293835	0.533	0.662	1
Srsf3	0.0321407	-0.291617	0.761	0.868	1
Rab10	0.0322897	0.326984	0.685	0.618	1
Gckr	0.0324537	-0.357365	0.076	0.191	1
Tnfsf13	0.0331431	-0.325681	0.402	0.588	1
Eloc	0.0335443	0.301046	0.685	0.647	1
Spint2	0.0335553	-0.318878	0.88	0.941	1
Sdhaf2	0.0340909	-0.27351	0.174	0.309	1
Eif2b4	0.0342244	0.256782	0.283	0.147	1
Rev3l	0.0346381	0.396554	0.565	0.441	1
Bzw2	0.0349351	0.311648	0.337	0.206	1
Mapre1	0.0350662	-0.347635	0.717	0.824	1
Mest	0.0352355	-0.272058	0.337	0.544	1
Tmem176b	0.0353669	-0.284378	0.924	0.941	1
Crip2	0.0356038	-0.518466	0.62	0.721	1
Usf2	0.0356821	-0.260981	0.38	0.559	1
Nab2	0.0358241	-0.281789	0.141	0.265	1
Xpc	0.0358422	0.268034	0.185	0.074	1
Zfp160	0.0358422	0.338533	0.185	0.074	1
Psmb5	0.0361847	-0.286121	0.543	0.75	1
Arfip2	0.0366141	-0.253288	0.141	0.279	1
Csrp1	0.0367364	-0.27323	0.37	0.559	1
Itfg1	0.0367691	-0.315216	0.37	0.544	1
Gpatch2l	0.0368717	0.256686	0.185	0.074	1
Ifitm3	0.0372409	-0.422376	0.967	0.971	1
2310014F06Rik	0.0379575	0.269264	0.141	0.044	1
Cd46	0.0382094	0.259245	0.12	0.029	1
Cdkn1c	0.0387148	-0.37705	0.359	0.544	1
Sh3bgrl3	0.0392107	-0.256955	0.489	0.691	1
Gnai3	0.03923	0.327238	0.489	0.382	1
Srp72	0.0393289	0.299555	0.348	0.221	1
Tpp2	0.0393381	0.343364	0.315	0.191	1
Lats1	0.0395006	0.280793	0.326	0.191	1
Lama2	0.0395515	0.375996	0.326	0.176	1
Tecr	0.03961	-0.264579	0.674	0.853	1
Dbi	0.0396673	-0.28112	0.989	0.985	1
Pbx3	0.0400329	0.314568	0.522	0.397	1
Snhg20	0.0404554	0.388454	0.38	0.25	1
Bphl	0.040476	-0.264409	0.337	0.515	1
Dync2h1	0.0411836	0.384752	0.402	0.294	1
Arvcf	0.0412274	-0.295021	0.185	0.324	1
Mast2	0.0413358	0.297218	0.293	0.162	1
Pltp	0.0419651	-0.426169	0.402	0.515	1
2023-03-11	0.0423008	-0.470969	0.076	0.176	1
Atp5f1	0.0425325	-0.294804	0.793	0.912	1
Zfp422	0.0430166	-0.276305	0.217	0.338	1
Tmem98	0.0430258	-0.32767	0.402	0.559	1
Atp8a1	0.0440112	0.256631	0.391	0.25	1
Taf7	0.0440293	-0.257334	0.261	0.412	1
Zfp36l2	0.0441523	-0.364993	0.663	0.809	1
Dnajb2	0.0443296	-0.293889	0.25	0.382	1
Cep120	0.044738	0.284864	0.315	0.191	1
0610009B22Rik	0.0447508	0.424143	0.413	0.294	1
Slc38a9	0.0452977	-0.278565	0.163	0.294	1
Appl1	0.045385	0.327616	0.489	0.382	1
Spcs1	0.0454596	-0.287067	0.728	0.853	1
Specc1	0.0456062	0.267479	0.207	0.103	1
Zyx	0.0456481	-0.29758	0.152	0.265	1
Bcam	0.045788	-0.289864	0.315	0.471	1
Adgrv1	0.0458987	0.484983	0.674	0.632	1
Eno1	0.0459632	-0.540159	0.88	0.956	1
Cnot10	0.0468979	0.277044	0.337	0.206	1
Dip2c	0.0470996	0.515652	0.598	0.5	1
Pabpc1l	0.0471384	0.334334	0.152	0.059	1
Arhgap10	0.0476883	0.315329	0.359	0.221	1
Smo	0.047703	0.30715	0.293	0.162	1
Ptbp2	0.0478892	0.43735	0.435	0.353	1
Arl5b	0.0480316	0.292293	0.293	0.176	1
Ptch1	0.0495847	0.412311	0.391	0.294	1
Cldn5	0.0499908	-0.400432	0.152	0.279	1
Arid1b	0.0500115	0.281058	0.696	0.588	1
mt-Nd4l	0.0501134	-0.302583	0.924	0.971	1
Plcl1	0.0506837	0.443002	0.457	0.353	1
Ube2g1	0.0508201	-0.287121	0.293	0.441	1
Celf1	0.0510785	0.385218	0.565	0.5	1
Dnmt3a	0.0511395	0.328197	0.478	0.353	1
Hist1h4d	0.0511429	0.317959	0.261	0.132	1
Slc25a3	0.0512635	-0.256454	0.87	0.956	1
Zc3h7a	0.0515153	0.292492	0.37	0.25	1
Arf1	0.0515674	-0.359039	0.739	0.809	1
Tbc1d23	0.0520245	0.385012	0.293	0.191	1
Fndc3a	0.0520447	-0.334933	0.435	0.588	1
Nadk2	0.0522174	0.278753	0.304	0.191	1
Utrn	0.0528839	-0.369703	0.793	0.838	1
Senp7	0.0529851	0.355466	0.435	0.368	1
Fxyd6	0.0531242	0.331755	0.239	0.118	1
Ttc19	0.0536232	0.263016	0.522	0.397	1
Xpo4	0.0539271	0.280108	0.283	0.162	1
Eif5a	0.0554725	-0.258443	0.717	0.794	1
Ociad1	0.0564097	-0.337028	0.489	0.588	1
Tmem248	0.057165	0.417714	0.337	0.235	1
Ndnf	0.0573016	-0.379811	0.25	0.382	1
Pea15a	0.0573709	-0.254044	0.609	0.75	1
Zfp322a	0.0581304	0.282422	0.283	0.162	1
Klhl8	0.0584747	-0.252176	0.163	0.294	1
Rgs20	0.0586673	0.27961	0.152	0.059	1
Cdon	0.0590878	-0.376006	0.554	0.779	1
Slc6a1	0.0593237	0.252173	0.109	0.029	1
Dnaja2	0.0594255	-0.262722	0.522	0.691	1
Zmym4	0.0604556	-0.276361	0.413	0.544	1
Eps8l2	0.0607087	-0.257816	0.217	0.353	1
Spire1	0.061388	0.442988	0.337	0.221	1
Nol4	0.0616939	0.392634	0.402	0.265	1
Tenm1	0.0617215	-0.553471	0.293	0.426	1
Snhg3	0.0626422	0.27887	0.435	0.338	1
Myl12a	0.06311	-0.35922	0.707	0.824	1
Nudt4	0.063261	-0.479354	0.793	0.853	1
Large1	0.063416	0.304356	0.391	0.279	1
Camk2d	0.063605	0.35743	0.761	0.75	1
Arhgap21	0.0637239	0.438067	0.391	0.294	1
Sema5a	0.0639006	0.291088	0.25	0.132	1
Crhbp	0.0641747	-0.525607	0.641	0.735	1
Ppp2r3a	0.064586	0.297846	0.391	0.279	1
Plp1	0.0648377	0.404827	0.13	0.044	1
Rlf	0.0648887	0.383616	0.348	0.25	1
Acaa1a	0.0650032	-0.282534	0.304	0.456	1
Slc6a13	0.0650526	-0.594049	0.533	0.647	1
Dock10	0.0651754	0.261458	0.174	0.074	1
S100b	0.0651754	0.674839	0.174	0.074	1
Rhoq	0.0652293	-0.359749	0.467	0.588	1
Map1lc3a	0.0652963	-0.258275	0.685	0.824	1
Traf3ip2	0.065384	0.256222	0.217	0.118	1
Gm1976	0.0655491	0.294914	0.185	0.088	1
Notch1	0.0655854	-0.260308	0.304	0.456	1
Ech1	0.0660838	-0.281396	0.663	0.794	1
Tex2	0.0661264	0.391352	0.348	0.25	1
Sgk1	0.0665427	0.353193	0.815	0.75	1
Zzz3	0.0669195	0.321672	0.413	0.324	1
Paics	0.0669594	-0.297478	0.457	0.618	1
Gigyf1	0.0670029	0.294905	0.359	0.25	1
4930402H24Rik	0.0671251	-0.285537	0.348	0.515	1
Gbp6	0.0679968	0.331073	0.283	0.176	1
Szrd1	0.068347	0.32501	0.457	0.353	1
Epb41l4b	0.0686169	0.348036	0.38	0.25	1
Rasa4	0.0689321	0.271539	0.185	0.088	1
Sec24b	0.0689642	0.319762	0.435	0.338	1
Rad54l2	0.0689923	0.283003	0.25	0.147	1
Plpp3	0.0693243	-0.571384	0.652	0.779	1
Herc3	0.0695967	0.290408	0.337	0.221	1
Slmap	0.0699296	-0.281647	0.609	0.779	1
Fosl2	0.070087	0.351525	0.217	0.118	1
Slc22a8	0.0703857	0.365429	0.37	0.25	1
Sltm	0.071073	0.291402	0.63	0.588	1
Rb1	0.0714701	0.358998	0.413	0.294	1
R3hdm2	0.0716405	0.263098	0.522	0.441	1
1810026B05Rik	0.0717792	0.323891	0.598	0.574	1
AY036118	0.0723225	0.346166	0.446	0.338	1
Iyd	0.0726397	-0.260314	0.043	0.118	1
Dbp	0.0729307	-0.35941	0.413	0.529	1
Cldn19	0.0730217	0.266444	0.261	0.147	1
Ucp2	0.073088	-0.381283	0.598	0.721	1
Fbxw7	0.0731476	0.288765	0.261	0.162	1
Cltb	0.0733315	-0.281679	0.848	0.956	1
Sorcs1	0.073469	-0.415807	0.609	0.735	1
Slc25a21	0.0738201	0.335508	0.402	0.294	1
Tanc2	0.0739399	0.326607	0.391	0.279	1
Txn1	0.0741964	-0.257145	0.685	0.853	1
mt-Nd6	0.0743295	0.308078	0.272	0.162	1
Frat2	0.0743753	-0.409862	0.163	0.265	1
Cfap20	0.0748015	-0.362811	0.38	0.515	1
Nudcd3	0.0752755	0.306262	0.38	0.279	1
Gng5	0.0757262	-0.259089	0.913	0.985	1
Fbxo2	0.0760419	-0.280735	0.25	0.382	1
Prxl2c	0.0770322	0.319344	0.413	0.338	1
Igfbp5	0.0770583	0.296321	0.783	0.721	1
Sv2b	0.0771946	-0.28108	0.37	0.515	1
Abca1	0.0774512	-0.323123	0.25	0.382	1
Unc13b	0.0774895	0.412505	0.413	0.309	1
H2-Q7	0.0780202	0.335686	0.185	0.088	1
Cltrn	0.0782804	-0.613059	0.326	0.441	1
Mpc2	0.0783499	0.25268	0.848	0.912	1
Msl3	0.0794287	0.2584	0.217	0.118	1
Aqp1	0.0794489	-0.257111	0.174	0.294	1
Slc6a6	0.0796414	-0.37462	0.87	0.926	1
Vax2os	0.0804172	0.290839	0.163	0.074	1
Smim11	0.0807456	0.262139	0.717	0.691	1
Tsc22d1	0.082579	-0.350349	0.859	0.912	1
Reep5	0.0826248	-0.305939	0.554	0.691	1
Esyt2	0.0826481	0.259905	0.489	0.382	1
Ldha	0.0827652	-0.293271	0.728	0.824	1
Dock3	0.0831494	0.297849	0.141	0.059	1
Cers6	0.0831838	0.499625	0.283	0.176	1
Tead1	0.0837387	0.261132	0.62	0.588	1
Mir99ahg	0.0839414	0.50121	0.848	0.809	1
Shisa5	0.0844293	0.255414	0.413	0.309	1
Srsf6	0.0844804	-0.308078	0.489	0.647	1
Atp13a3	0.084807	-0.299304	0.283	0.412	1
Zbtb20	0.0853001	0.274982	0.957	0.956	1
Spty2d1	0.0853411	0.350541	0.283	0.191	1
Idh2	0.0855349	-0.266472	0.554	0.735	1
Cxcl16	0.0858257	0.295285	0.196	0.103	1
Adgrf5	0.0858836	-0.362188	0.13	0.235	1
Fads2	0.0865825	-0.286674	0.38	0.5	1
1810058I24Rik	0.0869737	-0.255216	0.522	0.721	1
Rbbp7	0.0880398	0.364351	0.62	0.632	1
Nbn	0.0888577	0.258772	0.196	0.103	1
Stard13	0.0889429	0.339456	0.424	0.324	1
Arhgap26	0.0893456	0.288591	0.391	0.265	1
Gna13	0.0897919	0.354839	0.359	0.279	1
Foxp1	0.0902116	0.254352	0.804	0.765	1
Sdk1	0.0902254	0.31408	0.413	0.294	1
Psd3	0.090406	0.396041	0.413	0.324	1
Pdyn	0.0913727	-0.405246	0.272	0.397	1
A2m	0.0923481	-0.40078	0.37	0.515	1
Fam13b	0.0926351	0.345284	0.413	0.309	1
Pfn2	0.092644	0.375534	0.641	0.588	1
Ric1	0.0930971	0.309558	0.304	0.206	1
Pex5	0.0932232	0.305238	0.228	0.147	1
Rasa1	0.0932483	0.297176	0.489	0.397	1
Add3	0.0938181	-0.258579	0.761	0.853	1
Cyc1	0.0940459	-0.342622	0.5	0.603	1
Map2k2	0.0943707	-0.27424	0.489	0.706	1
Col11a1	0.0950114	0.334278	0.37	0.265	1
Ptprj	0.0950513	0.454525	0.5	0.412	1
Arc	0.0963712	-0.833675	0.141	0.25	1
Zfp185	0.0965467	0.328989	0.272	0.162	1
Bcas3	0.0966289	0.406861	0.457	0.368	1
Phf14	0.0967669	0.252978	0.467	0.368	1
Arhgap17	0.0969435	0.354164	0.467	0.397	1
Rarres2	0.0970519	-0.315045	0.696	0.853	1
S100a4	0.0972865	0.262172	0.163	0.074	1
Rabl6	0.0975318	0.260915	0.293	0.191	1
Fundc1	0.0975707	0.301173	0.424	0.368	1
Lum	0.0976448	0.511955	0.315	0.235	1
Ireb2	0.0981178	0.284189	0.315	0.221	1
Igfbp4	0.0995287	-0.266541	0.652	0.794	1
Pak1ip1	0.0997597	-0.28567	0.37	0.485	1
Crtc3	0.0998108	-0.252937	0.489	0.647	1
Larp4b	0.0998448	0.266748	0.609	0.574	1
Dcn	0.0999843	0.97328	0.467	0.382	1
Kctd12	0.100283	0.253866	0.152	0.074	1
Fabp5	0.100501	0.372549	0.228	0.132	1
Capn15	0.100862	0.323546	0.25	0.162	1
P4ha1	0.100863	0.306568	0.489	0.382	1
Nsd3	0.10097	-0.273658	0.446	0.632	1
Zfand5	0.101237	0.31894	0.717	0.721	1
Lpl	0.101479	-0.282781	0.185	0.294	1
Pim3	0.101611	-0.331807	0.424	0.5	1
Ankrd12	0.102407	0.367258	0.685	0.662	1
Wnt5a	0.102769	0.290829	0.217	0.132	1
Isyna1	0.104053	-0.297506	0.38	0.529	1
Ubn2	0.104303	0.412381	0.543	0.471	1
Ap4s1	0.104614	0.266625	0.5	0.426	1
Smdt1	0.104865	-0.309345	0.848	0.941	1
Mrps6	0.105219	-0.253182	0.543	0.706	1
Dlg1	0.107216	0.261646	0.576	0.485	1
Cask	0.107709	0.317876	0.424	0.338	1
Lamc1	0.10857	0.269308	0.478	0.382	1
Luzp2	0.108784	0.515344	0.63	0.559	1
Ankhd1	0.108938	0.321049	0.62	0.632	1
Ext1	0.109342	0.318824	0.63	0.574	1
Plch1	0.10983	0.334771	0.478	0.397	1
Arpc3	0.110028	-0.256283	0.598	0.75	1
Grid2	0.111244	0.646568	0.337	0.25	1
Pfdn2	0.111887	0.275777	0.739	0.618	1
Kmt2a	0.113307	0.345208	0.554	0.5	1
Smim10l1	0.113532	-0.260962	0.663	0.779	1
Rdh5	0.113731	-0.615563	0.685	0.721	1
Ddr1	0.114021	0.414942	0.609	0.559	1
Arid4a	0.114113	0.301057	0.457	0.397	1
Fzd4	0.11483	-0.255235	0.185	0.279	1
Apoc1	0.1154	-0.423649	0.25	0.147	1
Srsf2	0.116285	-0.277193	0.815	0.941	1
Ntf3	0.116713	-0.257263	0.272	0.412	1
Gpc3	0.117212	0.539034	0.478	0.382	1
Mcee	0.117658	0.32488	0.467	0.397	1
Osbpl6	0.117859	0.325469	0.239	0.147	1
Abi3bp	0.118825	0.507476	0.641	0.735	1
Wtap	0.118876	0.300948	0.37	0.294	1
Nupr1	0.120242	-0.290667	0.565	0.691	1
Ddx10	0.120431	-0.254109	0.109	0.191	1
Gnaq	0.12054	0.349324	0.663	0.691	1
Ptk2b	0.120802	-0.292544	0.174	0.265	1
Pard3b	0.121052	0.280339	0.826	0.897	1
Dpyd	0.124169	0.257618	0.337	0.235	1
Prkd1	0.125704	0.367747	0.272	0.191	1
Myo5a	0.126154	0.322746	0.261	0.162	1
Mt3	0.126631	-0.579695	0.424	0.559	1
Mapt	0.126955	0.252029	0.109	0.044	1
Mrpl23	0.127172	-0.262102	0.543	0.721	1
Pcsk1n	0.127349	-0.318999	0.25	0.353	1
Mfhas1	0.127573	-0.311968	0.228	0.324	1
Plpp1	0.127844	-0.303694	0.38	0.485	1
4930594M22Rik	0.127854	-0.323658	0.304	0.382	1
Gapdh	0.128395	-0.261356	0.989	1	1
Sox2	0.128452	-0.30952	0.25	0.368	1
Igf1	0.128883	0.48206	0.37	0.294	1
G0s2	0.12986	0.317375	0.163	0.088	1
Esf1	0.132641	0.286634	0.467	0.397	1
Ash1l	0.133596	0.289344	0.696	0.662	1
Hbegf	0.134671	-0.267053	0.217	0.309	1
Gorab	0.134674	0.258564	0.25	0.162	1
Mitf	0.135014	0.835635	0.326	0.25	1
Zcchc7	0.135948	0.282816	0.587	0.529	1
Pde1a	0.136029	0.430304	0.554	0.426	1
Srsf10	0.13662	0.310983	0.543	0.485	1
Mmrn2	0.13689	-0.277357	0.076	0.147	1
Grip1	0.137061	0.390677	0.283	0.191	1
Sema5b	0.137061	0.370585	0.272	0.206	1
Fam168a	0.137442	0.307689	0.565	0.5	1
Nrxn3	0.137877	0.392095	0.152	0.074	1
Irf1	0.138485	0.427399	0.565	0.485	1
Ccdc141	0.138706	0.273174	0.457	0.397	1
9330185C12Rik	0.139003	0.621439	0.304	0.221	1
Hunk	0.139367	0.461783	0.522	0.456	1
Golga1	0.139486	-0.276891	0.185	0.279	1
Usp47	0.139829	0.336975	0.62	0.515	1
Upf3b	0.14036	0.325466	0.5	0.485	1
Ddhd1	0.140633	0.257682	0.293	0.206	1
Krt18	0.1422	-0.443077	0.315	0.426	1
Rnf113a2	0.142262	0.267107	0.293	0.221	1
Atp2b1	0.143013	0.366215	0.533	0.485	1
Slc30a9	0.143136	0.264622	0.359	0.279	1
Mbnl2	0.143293	0.383352	0.772	0.809	1
Cntn3	0.143595	-0.569244	0.163	0.25	1
Espn	0.144843	-0.400046	0.283	0.382	1
Il10rb	0.145048	0.39635	0.272	0.191	1
Polr2g	0.145479	0.256667	0.522	0.471	1
Rnf115	0.145936	0.25255	0.424	0.368	1
Id2	0.146318	0.33838	0.587	0.471	1
Cops5	0.147169	0.27884	0.391	0.324	1
Cdh5	0.148015	-0.298123	0.141	0.235	1
Msi1	0.148901	0.366729	0.467	0.412	1
Rdh10	0.149003	-0.277295	0.587	0.75	1
Cspp1	0.15002	0.275838	0.424	0.338	1
Scaf4	0.150059	0.268034	0.337	0.25	1
Cox6c	0.151518	0.275291	0.989	0.941	1
Pik3r3	0.151726	0.300198	0.565	0.441	1
Atpif1	0.152007	0.336639	0.815	0.794	1
Erbin	0.153037	0.2633	0.663	0.632	1
Cebpd	0.153144	-0.683395	0.63	0.765	1
Slc35e2	0.153584	0.270725	0.217	0.147	1
Unc119	0.154017	-0.266635	0.587	0.691	1
Ulk2	0.155095	0.370609	0.413	0.353	1
Gm20383	0.155934	-0.326256	0.261	0.368	1
Aff1	0.157491	0.312663	0.587	0.559	1
Atp1a2	0.160214	-0.342527	0.663	0.779	1
Lrrc42	0.160344	0.284599	0.37	0.309	1
Mpdz	0.162669	0.279267	0.391	0.294	1
Ywhag	0.162669	0.291551	0.37	0.324	1
Npas3	0.163865	0.346747	0.478	0.426	1
Asah1	0.16392	0.297943	0.587	0.559	1
Cacna1d	0.164065	0.318621	0.413	0.324	1
Sgip1	0.164801	0.283936	0.196	0.118	1
Lgals3	0.164951	0.415046	0.304	0.235	1
Pdgfra	0.165004	0.290521	0.228	0.147	1
Lrrc8c	0.165336	-0.250493	0.174	0.265	1
Enah	0.16644	-0.260004	0.424	0.603	1
Chd7	0.166489	-0.274075	0.5	0.588	1
Golga5	0.167122	0.252426	0.25	0.176	1
Apod	0.167861	0.624361	0.239	0.162	1
Arih1	0.168531	0.271665	0.717	0.676	1
Hspb2	0.168593	0.283569	0.25	0.176	1
Zfp385b	0.16873	0.366003	0.217	0.147	1
Snca	0.170074	0.471522	0.25	0.176	1
Atp1b1	0.171188	-0.251341	0.337	0.471	1
Flt1	0.171449	-0.344419	0.489	0.647	1
Plvap	0.171718	-0.407636	0.283	0.397	1
Kdm5a	0.173512	0.314238	0.457	0.412	1
Cttnbp2	0.173683	0.286647	0.207	0.132	1
Colec12	0.173689	0.300193	0.391	0.309	1
Smarca2	0.174327	-0.256911	0.576	0.676	1
Ubl3	0.174501	0.288505	0.576	0.574	1
Azi2	0.174574	0.255181	0.38	0.309	1
Srpk2	0.176561	-0.26645	0.522	0.632	1
Ptprt	0.177417	0.297208	0.152	0.088	1
Ybx3	0.178622	0.287687	0.576	0.544	1
Mmut	0.17871	-0.257798	0.239	0.324	1
Zfp622	0.180179	-0.253831	0.207	0.294	1
Cdk8	0.183047	0.270829	0.576	0.529	1
Vps35	0.183965	0.330074	0.446	0.426	1
Myo6	0.184383	0.272155	0.554	0.471	1
Npat	0.185299	0.344906	0.239	0.176	1
Sorbs1	0.185387	0.375623	0.337	0.25	1
Chsy3	0.186884	0.446634	0.326	0.235	1
Ptpn2	0.187672	0.253987	0.413	0.368	1
Dis3l2	0.187761	0.25596	0.359	0.294	1
Rspry1	0.188221	0.26234	0.293	0.235	1
Pink1	0.188793	0.284611	0.533	0.485	1
Podxl2	0.189292	-0.280129	0.62	0.706	1
Idi1	0.190219	0.300549	0.25	0.176	1
Usp22	0.190464	0.259101	0.272	0.191	1
Gpr37	0.19125	0.259373	0.326	0.235	1
Cdkal1	0.191637	0.280357	0.424	0.353	1
Frmd5	0.191782	0.513285	0.217	0.147	1
Trpm1	0.194088	0.366078	0.707	0.588	1
Mlana	0.194515	0.690816	0.337	0.235	1
Ifit3	0.195958	0.260457	0.511	0.471	1
Ccdc85b	0.196417	-0.258543	0.543	0.662	1
Fmn1	0.197512	0.485357	0.152	0.088	1
Rgcc	0.197995	-0.521783	0.196	0.279	1
Fbln1	0.198434	-0.318891	0.63	0.75	1
Trpm3	0.199699	0.288346	0.935	0.956	1
Tnfaip6	0.200413	-0.318558	0.087	0.147	1
Ifrd1	0.200427	-0.317215	0.674	0.765	1
Rgs6	0.200966	0.311226	0.75	0.779	1
Npsr1	0.201397	0.354261	0.391	0.279	1
Gna11	0.202012	0.258818	0.598	0.529	1
Dennd4a	0.202432	0.532513	0.511	0.471	1
Steap4	0.205217	-0.322706	0.174	0.25	1
Rnd3	0.205299	0.28755	0.424	0.353	1
Celf4	0.207901	0.320888	0.12	0.059	1
Magi1	0.207959	0.356408	0.598	0.618	1
Chd9	0.208817	0.346267	0.587	0.574	1
Rab38	0.209035	0.514881	0.478	0.441	1
Phf21a	0.209177	0.283619	0.62	0.574	1
Tubb4b	0.209301	-0.384014	0.576	0.706	1
Adgrl4	0.209403	-0.271526	0.087	0.147	1
Phactr2	0.209558	0.369228	0.565	0.471	1
Snrnp40	0.209678	0.25413	0.315	0.265	1
Myo9a	0.209801	0.359455	0.489	0.485	1
Ncoa2	0.211174	0.319678	0.446	0.397	1
Fam91a1	0.211477	0.288437	0.293	0.235	1
Ywhaq	0.213549	-0.280992	0.804	0.868	1
Igtp	0.213742	0.300702	0.217	0.162	1
Ddr2	0.213945	0.259217	0.402	0.324	1
Aak1	0.21511	0.300574	0.424	0.368	1
Parp8	0.215823	0.332825	0.467	0.441	1
Gmds	0.215982	0.261765	0.554	0.5	1
Ralyl	0.216978	0.475651	0.152	0.088	1
Nlgn1	0.21816	0.26912	0.815	0.868	1
Pdc	0.219323	0.487965	0.228	0.147	1
Gsap	0.220095	-0.283308	0.239	0.324	1
Notch3	0.221174	0.320426	0.283	0.206	1
Tox2	0.221757	0.318905	0.261	0.191	1
Tet2	0.222062	0.25785	0.304	0.25	1
Tle4	0.223601	0.458787	0.511	0.456	1
Tprkb	0.223744	-0.597743	0.707	0.794	1
Ubc	0.225026	-0.383969	0.957	1	1
Rtn1	0.225909	0.360151	0.261	0.176	1
Usp53	0.227305	0.366257	0.272	0.206	1
Ccdc88a	0.23038	0.290682	0.435	0.397	1
Acsl3	0.230995	-0.391211	0.717	0.809	1
Sntb1	0.23277	0.409765	0.522	0.456	1
Aldh1a1	0.234064	-0.407757	0.533	0.603	1
Meg3	0.235707	0.460411	0.413	0.353	1
Synpr	0.235981	0.253704	0.707	0.735	1
Sod3	0.238844	0.306595	0.478	0.397	1
Arl1	0.240486	-0.268255	0.554	0.662	1
Glcci1	0.241592	0.261241	0.228	0.162	1
Ust	0.241601	-0.299321	0.467	0.574	1
Gfap	0.243231	-0.266123	0.076	0.132	1
Sp3	0.243993	0.3378	0.489	0.485	1
Klf2	0.247601	-0.451082	0.641	0.735	1
Ghr	0.252116	0.349363	0.402	0.382	1
Negr1	0.252299	0.373909	0.348	0.265	1
Snrpf	0.253541	0.257846	0.609	0.632	1
Yeats2	0.255008	0.264026	0.217	0.162	1
Rbp1	0.255345	-0.50658	0.935	0.941	1
Slit2	0.256174	0.276832	0.598	0.529	1
Ctsh	0.256506	0.401367	0.62	0.618	1
Dcun1d1	0.258625	0.423148	0.293	0.265	1
Cyb5a	0.259048	0.296496	0.837	0.882	1
Fstl1	0.259486	0.28563	0.728	0.735	1
Mid1ip1	0.260599	0.335408	0.467	0.471	1
Zfhx4	0.26197	0.492844	0.489	0.515	1
Glis3	0.262894	0.320553	0.348	0.265	1
Smg6	0.263032	0.320769	0.5	0.485	1
Macrod2	0.263785	0.272097	0.489	0.441	1
Tyrp1	0.265547	0.612992	0.511	0.382	1
Dusp3	0.265939	0.33359	0.37	0.324	1
Igfbp3	0.26825	-0.388557	0.196	0.265	1
Rgs7bp	0.26992	0.256916	0.217	0.162	1
Tob1	0.27183	0.301936	0.598	0.588	1
Wdfy3	0.272821	0.303727	0.413	0.397	1
Bace1	0.274289	0.257266	0.217	0.162	1
Maml3	0.275322	0.264942	0.457	0.397	1
Vamp4	0.275549	0.276566	0.37	0.338	1
Nap1l5	0.276231	0.479644	0.435	0.368	1
Chn1	0.277355	0.266871	0.424	0.397	1
Gstp1	0.279447	0.259244	0.337	0.456	1
Crym	0.280571	0.390057	0.272	0.206	1
Atp1a1	0.281169	0.341825	0.685	0.647	1
Atp5b	0.288506	-0.25954	0.957	0.985	1
Flcn	0.291181	0.276021	0.196	0.147	1
Csnk1g3	0.293715	0.274718	0.413	0.397	1
Vtn	0.294543	-1.00309	0.163	0.235	1
Apcdd1	0.29718	0.259695	0.185	0.132	1
Gm26917	0.297299	0.309715	0.413	0.397	1
Egfr	0.301123	0.300953	0.326	0.279	1
Rab27b	0.301293	0.344328	0.565	0.529	1
Pafah1b2	0.30159	0.295704	0.402	0.397	1
Chchd3	0.302606	0.252795	0.543	0.529	1
Kirrel3	0.303053	-0.306213	0.315	0.412	1
Kctd8	0.303258	0.53945	0.196	0.147	1
Matr3	0.303983	0.254083	0.543	0.574	1
Zic4	0.309408	0.308974	0.304	0.25	1
Herc4	0.312378	0.288455	0.283	0.235	1
Lhfp	0.31341	0.356376	0.228	0.176	1
Ncoa7	0.313444	0.309251	0.337	0.324	1
Fhit	0.314018	0.399373	0.435	0.426	1
Usp32	0.314615	0.351457	0.391	0.368	1
Lrmda	0.314826	0.302223	0.533	0.5	1
Ankrd44	0.315577	0.352207	0.576	0.485	1
Cadm2	0.31818	0.398417	0.837	0.824	1
Eng	0.318184	-0.363129	0.152	0.206	1
Btg1	0.322275	0.295449	0.663	0.676	1
Larp4	0.326146	0.283271	0.424	0.397	1
Wipi1	0.32768	0.269985	0.337	0.294	1
Gadd45g	0.328451	-0.461569	0.63	0.75	1
Ccl5	0.329678	1.15443	0.228	0.191	1
Adamts5	0.331307	0.318658	0.478	0.456	1
Cd9	0.333865	-0.270636	0.75	0.824	1
Zic1	0.335858	0.273459	0.533	0.471	1
Slc7a5	0.338594	0.280271	0.304	0.265	1
Tmem189	0.338669	0.270725	0.239	0.191	1
Lsamp	0.339052	0.745854	0.543	0.544	1
Anxa1	0.341675	0.330199	0.25	0.206	1
Ccdc127	0.34275	0.264701	0.283	0.25	1
Gbe1	0.34643	-0.286378	0.435	0.515	1
Tpbg	0.348189	-0.51707	0.25	0.324	1
Pard3	0.349236	0.269308	0.652	0.706	1
Pdpn	0.351513	0.269205	0.783	0.779	1
Cebpz	0.353144	0.271184	0.304	0.279	1
Mrpl45	0.354706	0.250068	0.283	0.235	1
Vcan	0.356736	-0.401248	0.598	0.647	1
Dnajc6	0.359954	0.322231	0.13	0.088	1
Tnrc6a	0.361408	0.332879	0.511	0.574	1
Plce1	0.362474	0.264452	0.489	0.456	1
Clasp2	0.364186	0.285775	0.587	0.588	1
Hspa1a	0.364803	-0.410422	0.337	0.397	1
Bace2	0.36549	0.346914	0.348	0.309	1
Adcy2	0.365774	0.256006	0.109	0.074	1
Nrd1	0.366577	0.365214	0.424	0.412	1
Shisa9	0.369794	0.301187	0.424	0.397	1
Optc	0.3699	0.570411	0.511	0.485	1
Fbn1	0.370221	0.33284	0.717	0.706	1
Gigyf2	0.376396	0.300787	0.435	0.426	1
Frmpd4	0.376959	0.283707	0.663	0.662	1
Cpeb4	0.381312	0.281465	0.674	0.691	1
Mob1b	0.382767	0.255234	0.304	0.25	1
Fam53b	0.383682	0.263959	0.141	0.103	1
Sgcd	0.38502	0.323575	0.25	0.191	1
Ifit3b	0.385718	0.278664	0.261	0.206	1
Trim44	0.389273	0.258677	0.467	0.441	1
Scel	0.39151	0.29305	0.239	0.206	1
Nav2	0.392042	0.375373	0.413	0.397	1
Amn1	0.392084	0.26751	0.25	0.221	1
Ier3	0.393769	-0.407762	0.543	0.588	1
Arl15	0.393934	-0.394192	0.424	0.515	1
Pmel	0.396939	1.15781	0.141	0.103	1
Spon1	0.401993	0.310594	0.793	0.838	1
U2surp	0.402617	0.324818	0.598	0.662	1
Gng11	0.4044	0.319375	0.804	0.779	1
Zfp36	0.405473	-0.356441	0.63	0.662	1
Cfap54	0.406916	0.363578	0.109	0.074	1
Dach2	0.40721	0.275911	0.163	0.118	1
Mgat5	0.40772	0.268135	0.359	0.309	1
F5	0.412379	0.329378	0.359	0.309	1
Rpe65	0.412472	-0.73078	0.478	0.515	1
Cdh11	0.413644	0.250658	0.457	0.426	1
Cygb	0.415158	0.307264	0.261	0.235	1
Anapc1	0.416747	0.315167	0.272	0.235	1
Tpm4	0.416781	-0.25489	0.348	0.382	1
Erbb4	0.417649	0.277618	0.478	0.456	1
Acox1	0.420239	0.25352	0.348	0.309	1
Rgr	0.42101	-0.647788	0.804	0.853	1
Dach1	0.423926	0.253987	0.891	0.882	1
Gm4876	0.42854	0.494756	0.283	0.235	1
Arpc1b	0.430655	-0.250795	0.348	0.412	1
Maf	0.442843	0.448715	0.283	0.25	1
Mgp	0.443402	0.540519	0.652	0.662	1
Ly6a	0.45048	-0.258455	0.207	0.265	1
Adgrb3	0.452169	0.374372	0.12	0.088	1
Sobp	0.45382	0.258304	0.489	0.515	1
Id1	0.45968	0.356333	0.674	0.676	1
Fat3	0.460485	0.26912	0.185	0.147	1
Eln	0.462361	-0.338827	0.163	0.191	1
Abca8a	0.465075	0.391437	0.511	0.529	1
Rapgef4	0.469154	0.419042	0.174	0.235	1
Btaf1	0.469888	0.432292	0.435	0.456	1
Sh3d19	0.477517	0.349239	0.217	0.191	1
Ogn	0.478148	0.352194	0.62	0.632	1
Rgs7	0.486165	-0.276375	0.141	0.176	1
Tmem132c	0.486644	0.260842	0.217	0.191	1
Sbf2	0.489905	0.284457	0.467	0.485	1
Serpine2	0.500249	0.512083	0.326	0.309	1
Rho	0.506508	0.440683	0.326	0.426	1
Cotl1	0.511171	0.265059	0.467	0.471	1
Ppp1r1a	0.511515	-0.450625	0.804	0.809	1
Mboat2	0.511966	0.268069	0.543	0.574	1
Etnppl	0.51562	0.384198	0.261	0.25	1
Frem1	0.52147	0.269578	0.424	0.412	1
Stx7	0.522755	0.279517	0.391	0.382	1
Gadd45a	0.523236	-0.32038	0.261	0.294	1
Col1a1	0.527261	0.336657	0.217	0.191	1
Gsn	0.527643	0.488197	0.674	0.735	1
Lcn2	0.528592	-0.562462	0.293	0.338	1
Mgarp	0.530622	0.370302	0.424	0.574	1
Fosb	0.532069	0.405589	0.717	0.779	1
Pde10a	0.536932	0.251636	0.13	0.103	1
Cxcl10	0.537386	0.280105	0.163	0.132	1
Cst3	0.542379	-0.437801	1	1	1
Garem1	0.543407	0.279246	0.326	0.324	1
Crb1	0.543784	0.309414	0.25	0.235	1
Ppa1	0.543852	0.628559	0.478	0.529	1
Odc1	0.545424	-0.301587	0.533	0.574	1
Tent5a	0.551041	0.272031	0.293	0.279	1
Gprasp1	0.555506	-0.259588	0.391	0.441	1
Fam155a	0.557345	0.319067	0.109	0.088	1
Tyr	0.558195	0.318325	0.261	0.353	1
Gtf2f2	0.563498	0.281352	0.37	0.382	1
Selenop	0.566836	0.520321	0.457	0.471	1
Mt1	0.567824	-0.335842	0.967	0.971	1
Atf3	0.582696	-0.833401	0.511	0.471	1
Ano6	0.584374	0.267287	0.413	0.412	1
Wdpcp	0.584805	0.276641	0.261	0.265	1
Senp2	0.594853	0.393096	0.337	0.353	1
Cck	0.598574	1.2548	0.141	0.118	1
Utp14b	0.608426	-0.265111	0.315	0.368	1
Bdp1	0.611024	0.259537	0.348	0.353	1
Mapk10	0.616198	0.268307	0.359	0.368	1
Cntnap2	0.617628	0.532238	0.337	0.353	1
Tecpr1	0.622263	0.308586	0.261	0.25	1
Gsta3	0.624324	-0.4388	0.272	0.294	1
Usp14	0.626422	0.254713	0.293	0.294	1
Dlgap1	0.630192	0.491038	0.467	0.485	1
Arrdc2	0.635569	-0.251051	0.272	0.324	1
Pam	0.64127	0.26241	0.598	0.632	1
Oca2	0.656326	0.386891	0.272	0.309	1
Rapgef6	0.672522	0.269917	0.533	0.559	1
Gpx3	0.677825	-0.87652	0.533	0.559	1
Ncald	0.67914	0.476446	0.402	0.426	1
Kalrn	0.680587	0.268351	0.261	0.25	1
Fabp3	0.680681	0.279355	0.13	0.118	1
Btg2	0.68481	0.324741	0.685	0.721	1
Hes1	0.691497	-0.314784	0.707	0.706	1
Dst	0.70332	-0.353629	0.5	0.574	1
Sag	0.712356	0.608595	0.163	0.147	1
Nfkbia	0.713308	-0.281432	0.707	0.691	1
H2-Eb1	0.722027	0.294288	0.207	0.191	1
Gem	0.733353	0.289133	0.272	0.338	1
Bcat1	0.739631	0.260657	0.098	0.118	1
Ednrb	0.757016	0.307239	0.13	0.118	1
Eogt	0.758236	0.285717	0.217	0.221	1
Gpnmb	0.762236	0.375659	0.261	0.309	1
Wee1	0.764799	0.251034	0.207	0.221	1
Tnks2	0.767032	0.264316	0.478	0.544	1
Slc4a4	0.76889	-0.379202	0.293	0.309	1
Zfp804b	0.771459	0.612216	0.207	0.206	1
Ifitm1	0.775242	-0.832422	0.446	0.426	1
Ttr	0.778472	-1.02956	1	1	1
Camta1	0.782674	0.263189	0.326	0.324	1
Psen2	0.786771	0.262633	0.315	0.368	1
Galnt13	0.787452	0.305181	0.217	0.221	1
Inpp4b	0.801266	0.266313	0.359	0.426	1
Fgf13	0.805568	0.383917	0.337	0.426	1
Ifit1	0.816028	-0.264475	0.185	0.206	1
Chl1	0.816429	-0.355822	0.163	0.147	1
Dct	0.818081	0.365504	0.413	0.412	1
Pde7b	0.82338	0.378594	0.413	0.397	1
Ptprd	0.833196	0.285115	0.717	0.779	1
Hopx	0.845583	0.334681	0.565	0.632	1
Fbxo30	0.864139	0.364455	0.272	0.279	1
Tsc22d2	0.865925	0.260326	0.554	0.603	1
Hmgcs1	0.877307	0.294371	0.348	0.382	1
Sema3c	0.880826	-0.254079	0.141	0.147	1
Mapre3	0.883103	-0.327619	0.315	0.309	1
Fryl	0.894261	0.261673	0.576	0.574	1
Slc7a1	0.898709	0.250337	0.141	0.147	1
Tcim	0.898875	-0.639847	0.446	0.441	1
Rorb	0.910769	0.435963	0.326	0.368	1
Lrp1	0.919602	0.277143	0.598	0.676	1
2210408I21Rik	0.922817	0.254643	0.315	0.353	1
Emb	0.931749	0.321043	0.5	0.574	1
Homer1	0.944307	0.308663	0.163	0.162	1
Adk	0.945611	0.251124	0.37	0.441	1
Slc9a3r2	0.95021	-0.309632	0.272	0.25	1
4930578M01Rik	0.955152	-0.279384	0.261	0.25	1
Rasgrp3	0.988267	0.262625	0.13	0.132	1
Spp1	0.98916	0.334255	0.391	0.426	1

## Sheet: TableS9-macrophages
Table S9. The differential expressed genes identified in each cluster by single-cell RNA sequencing
The differential expressed genes identified in macrophages
Gene	p_val	avg_log2FC	pct.1	pct.2	p_val_adj
Rbm3	2.64491e-11	0.303905	0.925	0.887	6.14016e-07
AY036118	2.30308e-10	0.296238	0.55	0.417	5.34659e-06
Sem1	4.50382e-10	0.313618	0.922	0.879	1.04556e-05
Ucp2	2.2998e-09	-0.311136	0.783	0.862	5.33898e-05
Gm47283	2.31023e-09	0.471965	0.572	0.459	5.3632e-05
Plek	7.50161e-09	-0.372628	0.769	0.856	0.00017415
H3f3a	1.8415e-08	0.263257	0.994	0.989	0.000427505
Serinc3	3.60329e-08	-0.337552	0.828	0.908	0.000836504
Kcnk13	6.47615e-08	-0.269107	0.121	0.229	0.00150344
Arhgap22	6.55513e-08	-0.262093	0.205	0.334	0.00152177
Mrpl33	3.64811e-07	0.329959	0.59	0.495	0.00846908
Myo9b	4.43531e-07	-0.262985	0.21	0.331	0.0102966
Rnf180	5.0775e-07	-0.273985	0.179	0.29	0.0117874
Snrpf	5.67892e-07	0.291444	0.557	0.483	0.0131836
Ctsc	6.08073e-07	-0.308423	0.779	0.846	0.0141164
Ptn	8.61405e-07	0.430396	0.233	0.136	0.0199975
mt-Nd2	1.1074e-06	-0.252244	0.92	0.953	0.0257082
Fcgr1	5.20151e-06	-0.282022	0.286	0.395	0.120753
Tank	1.07731e-05	-0.329421	0.597	0.701	0.250097
Smim3	1.1652e-05	-0.284353	0.252	0.357	0.270501
Nfkbiz	1.19724e-05	-0.292893	0.715	0.795	0.27794
Vcam1	1.45968e-05	-0.394692	0.128	0.207	0.338864
C1qb	1.47451e-05	-0.457318	0.452	0.545	0.342307
Cd36	1.60904e-05	-0.324633	0.412	0.524	0.373539
H2-DMa	1.7293e-05	-0.290108	0.545	0.65	0.401457
Snhg1	2.21691e-05	0.270846	0.476	0.389	0.514656
Ms4a7	2.42278e-05	-0.406568	0.353	0.45	0.562448
Slc9a9	2.58141e-05	-0.369169	0.542	0.644	0.599274
Skil	2.65316e-05	-0.276894	0.649	0.718	0.61593
Fcrls	2.71392e-05	-0.439214	0.205	0.292	0.630036
Csf1r	2.87557e-05	-0.25854	0.706	0.765	0.667564
Dennd4a	3.0034e-05	-0.304998	0.85	0.867	0.697238
Rapgef2	3.20871e-05	-0.302075	0.571	0.666	0.744901
Fbxw11	3.80521e-05	-0.271867	0.57	0.666	0.88338
Tbxas1	4.5602e-05	-0.410342	0.369	0.453	1
mt-Nd4l	5.9894e-05	-0.266334	0.562	0.665	1
Casp4	6.35115e-05	-0.361255	0.396	0.483	1
C1qc	6.4577e-05	-0.337073	0.425	0.534	1
Plac8	7.04862e-05	0.502717	0.583	0.506	1
Mgl2	7.63203e-05	-0.260459	0.079	0.144	1
Cd74	0.000127027	-0.38743	0.859	0.87	1
C1qa	0.000165386	-0.384881	0.456	0.544	1
Dock4	0.000185354	-0.269689	0.477	0.574	1
Sash1	0.00020361	-0.319343	0.343	0.439	1
Dnajb9	0.000218378	0.295215	0.551	0.5	1
Pdc	0.000228027	0.351679	0.16	0.097	1
Rho	0.000238374	0.360301	0.356	0.282	1
Dab2	0.00026118	-0.345166	0.363	0.448	1
Rbpj	0.000265735	-0.378528	0.499	0.586	1
Inpp4b	0.000266837	-0.273333	0.309	0.393	1
Itpkb	0.000355768	-0.255958	0.261	0.348	1
Fcgr3	0.000398496	-0.252706	0.476	0.553	1
Stab1	0.000398561	-0.262267	0.287	0.367	1
Cirbp	0.000470083	0.250024	0.483	0.418	1
Ctsb	0.000541547	-0.254439	0.908	0.936	1
H2-Aa	0.000592992	-0.369353	0.679	0.723	1
Tmcc3	0.0006345	-0.274003	0.442	0.524	1
Abca1	0.000717034	-0.324385	0.318	0.393	1
Cxcl2	0.000731538	-0.466035	0.466	0.544	1
Rbp1	0.000756658	0.312779	0.795	0.799	1
Cd14	0.000886506	-0.357104	0.57	0.625	1
Cdh11	0.000900566	0.370131	0.145	0.092	1
Gngt1	0.00100909	0.368679	0.181	0.122	1
Cebpb	0.00118649	0.315606	0.846	0.842	1
Hspa1b	0.00137838	0.353994	0.356	0.29	1
Apoe	0.00176861	-0.521848	0.973	0.97	1
Tanc2	0.00178848	-0.256571	0.379	0.461	1
Pmepa1	0.00198883	-0.287417	0.391	0.461	1
Selenop	0.00214838	-0.316261	0.594	0.635	1
Ell2	0.00243932	-0.280908	0.374	0.447	1
Ctss	0.00261643	-0.270681	0.957	0.969	1
Creb5	0.00269587	-0.370343	0.399	0.466	1
H2-Ab1	0.00280124	-0.273868	0.666	0.718	1
Antxr2	0.00316837	-0.510426	0.326	0.404	1
Ldlrad4	0.00432008	-0.254774	0.403	0.461	1
Mgst1	0.00443565	0.282817	0.353	0.298	1
Abhd2	0.00448107	0.255216	0.314	0.266	1
Enpp2	0.00625598	0.405471	0.438	0.397	1
Frmd4b	0.00663853	-0.254904	0.442	0.513	1
Rora	0.00741878	0.266281	0.362	0.323	1
Ttr	0.00946229	0.256005	0.995	0.995	1
Mertk	0.0122589	-0.282022	0.244	0.299	1
Marcksl1	0.012269	-0.261108	0.477	0.539	1
Sag	0.0161913	0.327099	0.165	0.124	1
Psd3	0.0173771	-0.258083	0.314	0.367	1
Gsr	0.0186403	0.252119	0.503	0.462	1
Ptpro	0.0200209	-0.303985	0.519	0.564	1
Hbb-bs	0.0219526	1.85495	0.174	0.138	1
Il1b	0.0272895	-0.480649	0.433	0.481	1
Rpe65	0.0304283	0.290266	0.544	0.524	1
Wfdc17	0.0326328	0.31301	0.483	0.444	1
Trem2	0.0373564	-0.266712	0.335	0.376	1
Rdh10	0.044203	0.285424	0.389	0.357	1
Tppp3	0.0534496	-0.253756	0.184	0.226	1
Hexb	0.0580656	-0.303737	0.604	0.638	1
Crispld2	0.063503	0.255434	0.123	0.096	1
Cxcl12	0.0693245	0.263978	0.243	0.215	1
Ccl4	0.0750853	0.302248	0.57	0.541	1
Olr1	0.151595	-0.284212	0.079	0.1	1
Colec12	0.175207	0.264589	0.199	0.182	1
Fabp5	0.200827	-0.289661	0.188	0.161	1
Lama2	0.206318	0.295894	0.202	0.183	1
Lum	0.299187	0.256545	0.209	0.199	1
Spp1	0.322404	-0.345112	0.336	0.37	1
Igfbp5	0.396746	0.309961	0.579	0.585	1
Lsamp	0.423256	0.273922	0.251	0.243	1
Ccl5	0.485425	0.431452	0.216	0.207	1
S100a10	0.653666	-0.296018	0.516	0.534	1
Ctsd	0.728265	-0.274122	0.705	0.715	1

[truncated: 2 more sheets: TableS9-fibroblasts, TableS9-B cells]
